# Supplementary material for: The genomic architecture of mastitis resistance in dairy sheep
Source: BMC Genomics. 2017 Aug 16;18:624. doi: 10.1186/s12864-017-3982-1 (PMC5559839; doi:10.1186/s12864-017-3982-1)
Supplement: Supplementary file 1 — Location of identified QTL regions for mastitis resistance in Chios sheep (present study) as well as Lacaune, Churra and Sarda sheep from previous studies. (XLSX 13 kb) [file 12864_2017_3982_MOESM1_ESM.xlsx]

## Sheet: Sheet1
OAR	Population	Location of the initial identified QTLs (Mb)	Distance between position in the two populations (Mb)	Genotyping platform	Interval (min-max in Mb) in the mastitis array		Distance covered in the mastitis array(Mb)	Location (Mb) of significant markers identified in the present study for the Chios sheep
					min	max
OAR12	Churra (see reference 19)	18.26
OAR12	Sarda BC (see reference 18)	18.43	0.17	50K and 800K Illumina ovine chip	17.5	20	2.5	Not identified
OAR16	Churra (see reference 19)	33.95
OAR16	Lacaune (see reference 16)	36.2	2.25	50K and 800K Illumina ovine chip	30.5	37.5	7	34.0-36.0
OAR19	Churra (see reference 19)	26.3
OAR19	Lacaune (see reference 16)	28.6	2.3	50K and 800K Illumina ovine chip	23.5	29	5.5	26.4-28.2
OAR2 (zone 1)	Sarda BC (see reference 18)	206.74
OAR2 (zone 1)	Churra (see reference 19)	208.66	1.92	50K and 800K Illumina ovine chip	205	210.5	5.5	204.5-209
OAR2 (zone 2)	Lacaune (see reference 16)	125		50K and 800K Illumina ovine chip	124.5	125.5	1	Not identified
OAR3	Lacaune (see reference 15,17)	130.1		50K and 800K Illumina ovine chip and re-sequencing	129.7	130.1	<0.5	130.1
OAR5	Lacaune (see reference 16)	96.5		50K and 800K Illumina ovine chip	95.8	96.2	<0.5	95.8-96.2
