# Supplementary material for: The genomic architecture of mastitis resistance in dairy sheep
Source: BMC Genomics. 2017 Aug 16;18:624. doi: 10.1186/s12864-017-3982-1 (PMC5559839; doi:10.1186/s12864-017-3982-1)
Supplement: Supplementary file 6 — Linkage disequilibrium (LD) estimation (as r 2) for the significant SNP markers identified in the genomic association analyses of mastitis resistance in Chios sheep. (XLSX 13 kb) [file 12864_2017_3982_MOESM6_ESM.xlsx]

## Sheet: plink
Chromosome (OAR)	Position(bp)	SNP_A	Chromosome (OAR)	Position(bp)	SNP_B	Linkage disequilibrium estimation (r2)
2	204569747	OAR2_216496832	2	204602444	OAR2_216615372	0.305469
2	204569747	OAR2_216496832	2	204683757	oar3_OAR2_204683757	0.653629
2	204569747	OAR2_216496832	2	205201880	oar3_OAR2_205201880	0.268378
2	204602444	OAR2_216615372	2	204683757	oar3_OAR2_204683757	0.559618
2	207575434	OAR2_219801849	2	207609417	OAR2_219838408_X	0.966948
2	207575434	OAR2_219801849	2	208185522	oar3_OAR2_208185522	0.238779
2	207609417	OAR2_219838408_X	2	208185522	oar3_OAR2_208185522	0.219599
2	208597501	OAR2_220844191	2	208650955	oar3_OAR2_208650955	0.54412
2	208597501	OAR2_220844191	2	208711940	oar3_OAR2_208711940	0.261149
2	208650955	oar3_OAR2_208650955	2	208711940	oar3_OAR2_208711940	0.625651
3	130096528	OAR3_130096528.3SR	3	130101204	oar3_OAR3_130101204	0.928999
5	95841910	OAR5_104389335_X	5	95881956	OAR5_104431404	0.732818
5	95841910	OAR5_104389335_X	5	96062963	oar3_OAR5_96062963	0.392819
5	95841910	OAR5_104389335_X	5	96077046	oar3_OAR5_96077046	0.341171
5	95841910	OAR5_104389335_X	5	96114753	oar3_OAR5_96114753	0.623448
5	95881956	OAR5_104431404	5	96062963	oar3_OAR5_96062963	0.45752
5	95881956	OAR5_104431404	5	96077046	oar3_OAR5_96077046	0.416727
5	95881956	OAR5_104431404	5	96114753	oar3_OAR5_96114753	0.753914
5	96062963	oar3_OAR5_96062963	5	96077046	oar3_OAR5_96077046	0.500925
5	96062963	oar3_OAR5_96062963	5	96114753	oar3_OAR5_96114753	0.516082
5	96077046	oar3_OAR5_96077046	5	96114753	oar3_OAR5_96114753	0.451694
16	34279856	OAR16_37226202	16	34392335	OAR16_37419505	0.556891
16	34279856	OAR16_37226202	16	34550197	OAR16_37539041	0.51631
16	34392335	OAR16_37419505	16	34550197	OAR16_37539041	0.345279
16	35633299	OAR16_38842323	16	36028239	s49984	0.236404
16	35801129	s74559	16	35930429	OAR16_39143709	0.566371
16	36028239	s49984	16	36152657	s57141	0.407692
19	25469429	OAR19_26906414	19	26307958	oar3_OAR19_26307958	0.386138
19	26307958	oar3_OAR19_26307958	19	27100147	oar3_OAR19_27100147	0.59465
19	26565985	oar3_OAR19_26565985	19	26808003	oar3_OAR19_26808003	0.334985
19	26565985	oar3_OAR19_26565985	19	27018360	oar3_OAR19_27018360	0.234712
19	26565985	oar3_OAR19_26565985	19	27264253	oar3_OAR19_27264253	0.52539
19	26565985	oar3_OAR19_26565985	19	27397476	oar3_OAR19_27397476	0.227216
19	26565985	oar3_OAR19_26565985	19	27558690	OAR19_29193780	0.215253
19	26808003	oar3_OAR19_26808003	19	27018360	oar3_OAR19_27018360	0.220291
19	27018360	oar3_OAR19_27018360	19	27397476	oar3_OAR19_27397476	0.428064
19	27018360	oar3_OAR19_27018360	19	27558690	OAR19_29193780	0.382792
19	27100147	oar3_OAR19_27100147	19	27397476	oar3_OAR19_27397476	0.232805
19	27264253	oar3_OAR19_27264253	19	27558690	OAR19_29193780	0.286769
19	27397476	oar3_OAR19_27397476	19	27558690	OAR19_29193780	0.569569
19	27397476	oar3_OAR19_27397476	19	28134366	OAR19_29776311	0.229588
19	27558690	OAR19_29193780	19	27723161	oar3_OAR19_27723161	0.208816
19	27558690	OAR19_29193780	19	28134366	OAR19_29776311	0.236923
19	27723161	oar3_OAR19_27723161	19	28134366	OAR19_29776311	0.483861
