# Supplementary material for: The genomic architecture of mastitis resistance in dairy sheep
Source: BMC Genomics. 2017 Aug 16;18:624. doi: 10.1186/s12864-017-3982-1 (PMC5559839; doi:10.1186/s12864-017-3982-1)
Supplement: Supplementary file 8 — Genes located in the candidate genomic regions for mastitis resistance in Chios sheep. (XLSX 15 kb) [file 12864_2017_3982_MOESM8_ESM.xlsx]

## Sheet: Sheet7
Ensembl Gene ID	Chromosome (OAR)	Gene Start (bp)	Gene End (bp)	Strand	Associated Gene Name	Description
ENSOARG00000018226	2	204351524	204408250	-1	RAPH1	Ras association (RalGDS/AF-6) and pleckstrin homology domains 1
ENSOARG00000018277	2	204611103	204645238	1	CD28	CD28 molecule
ENSOARG00000018321	2	204777523	204784522	1	CTLA4	cytotoxic T-lymphocyte-associated protein 4
ENSOARG00000018331	2	204851429	204873693	1	ICOS	inducible T-cell co-stimulator
ENSOARG00000018381	2	205957943	206670334	1	PARD3B	par-3 family cell polarity regulator beta
ENSOARG00000018434	2	206749749	206866241	1	NRP2	neuropilin 2
ENSOARG00000018484	2	207033920	207034422	1		novel microRNA
ENSOARG00000018495	2	207074651	207113021	-1	INO80D	INO80 complex subunit D
ENSOARG00000018563	2	207166821	207195222	-1	NDUFS1	NADH dehydrogenase (ubiquinone) Fe-S protein 1, 75kDa (NADH-coenzyme Q reductase)
ENSOARG00000018652	2	207313689	207325772	1	ZDBF2	zinc finger, DBF-type containing 2
ENSOARG00000018708	2	207429110	207617538	1	ADAM23	ADAM metallopeptidase domain 23
ENSOARG00000018743	2	207656400	207713451	-1	DYTN	dystrotelin
ENSOARG00000018752	2	207746611	207781651	-1	MDH1B	malate dehydrogenase 1B, NAD (soluble)
ENSOARG00000018793	2	207782686	207799708	1	FASTKD2	FAST kinase domains 2
ENSOARG00000018830	2	207950239	207986081	1	CPO	carboxypeptidase O
ENSOARG00000018838	2	208140346	208142221	-1	KLF7	Kruppel-like factor 7 (ubiquitous)
ENSOARG00000018847	2	208563856	208613633	1	CREB1	cAMP responsive element binding protein 1
ENSOARG00000018885	2	208629604	208637059	-1	METTL21A	methyltransferase like 21A
ENSOARG00000018890	2	208715120	208748627	1	CCNYL1	cyclin Y-like 1
ENSOARG00000018896	2	208759883	208761859	-1	FZD5	frizzled class receptor 5
ENSOARG00000018903	2	208937456	209030783	-1	PLEKHM3	pleckstrin homology domain containing, family M, member 3
ENSOARG00000018915	2	209123677	209125893	-1	CRYGC	crystallin, gamma C
ENSOARG00000018922	2	209135104	209137223	-1	CRYGB	crystallin, gamma B
ENSOARG00000018947	2	209150842	209153694	-1	CRYGA	crystallin, gamma A
ENSOARG00000018973	2	209156079	209189777	-1	C2orf80	chromosome 2 open reading frame 80
ENSOARG00000018980	2	209236699	209259307	-1	IDH1	isocitrate dehydrogenase 1 (NADP+), soluble
ENSOARG00000019028	2	209284583	209358320	1	PIKFYVE	phosphoinositide kinase, FYVE finger containing
ENSOARG00000019056	2	209380079	209381199	-1		novel microRNA
ENSOARG00000019075	2	209412269	209509836	1	PTH2R	parathyroid hormone 2 receptor
ENSOARG00000019101	2	210230563	210374944	1	MAP2	microtubule-associated protein 2
ENSOARG00000019754	2	207213759	207214826	-1	GPR1	G protein-coupled receptor 1
ENSOARG00000021424	2	206407125	206407206	1		novel microRNA
ENSOARG00000021429	2	209843085	209843190	-1	U6	U6 spliceosomal RNA
ENSOARG00000021677	2	208680479	208680595	1	5S_rRNA	5S ribosomal RNA
ENSOARG00000022936	2	207470020	207470088	1		novel microRNA
ENSOARG00000024075	2	207200241	207200333	1	snoZ196	Small nucleolar RNA Z196/R39/R59 family
ENSOARG00000024217	2	205368475	205368579	1	U6	U6 spliceosomal RNA
ENSOARG00000024629	2	204402152	204402242	-1		novel microRNA
ENSOARG00000024818	2	208110419	208110505	-1		novel microRNA
ENSOARG00000024950	2	207200632	207200765	1	SNORA41	Small nucleolar RNA SNORA41
ENSOARG00000025841	2	207131480	207134257	1		novel microRNA
ENSOARG00000025842	2	207647675	207649247	1		novel microRNA
ENSOARG00000025843	2	207678095	207688957	-1		novel microRNA
ENSOARG00000025844	2	208644640	208651490	1		novel microRNA
ENSOARG00000025845	2	209436435	209579884	-1		novel microRNA
ENSOARG00000015864	3	129720516	129722508	1	SOCS2	suppressor of cytokine signaling 2
ENSOARG00000015871	3	129820311	130009094	1	CRADD	CASP2 and RIPK1 domain containing adaptor with death domain
ENSOARG00000015895	3	130271380	130424374	1	PLXNC1	plexin C1
ENSOARG00000018163	5	95304445	95320422	1	RGMB	repulsive guidance molecule family member b
ENSOARG00000018212	5	95366866	95559633	-1	CHD1	chromodomain helicase DNA binding protein 1
ENSOARG00000021441	5	95337678	95337889	1	U3	Small nucleolar RNA U3
ENSOARG00000025333	5	95112332	95172745	1		novel microRNA
ENSOARG00000025334	5	96266710	96267956	-1		novel microRNA
ENSOARG00000008985	16	33267815	33338265	1	C6	complement component 6
ENSOARG00000009007	16	33388703	33463370	1	MROH2B	maestro heat-like repeat family member 2B
ENSOARG00000009128	16	33481056	33542035	-1	C7	complement component 7
ENSOARG00000009262	16	33567396	33580406	-1	CARD6	caspase recruitment domain family, member 6																				lymphnodes/mammary glad/tonsils
ENSOARG00000009317	16	33617598	33643114	1	PRKAA1	protein kinase, AMP-activated, alpha 1 catalytic subunit
ENSOARG00000009358	16	33653426	33674207	1	TTC33	tetratricopeptide repeat domain 33
ENSOARG00000009401	16	33690480	33707155	-1	PTGER4	prostaglandin E receptor 4 (subtype EP4)
ENSOARG00000009431	16	34976596	34998498	1	DAB2	Dab, mitogen-responsive phosphoprotein, homolog 2 (Drosophila)
ENSOARG00000009510	16	35014734	35075088	1	C9	complement component 9
ENSOARG00000009551	16	35170143	35269324	1	FYB	FYN binding protein
ENSOARG00000009682	16	35296464	35415823	1	RICTOR	RPTOR independent companion of MTOR, complex 2
ENSOARG00000009845	16	35426282	35474718	-1	OSMR	oncostatin M receptor
ENSOARG00000009932	16	35802787	35863653	1	LIFR	leukemia inhibitory factor receptor alpha
ENSOARG00000010082	16	35881990	36071226	-1	EGFLAM	EGF-like, fibronectin type III and laminin G domains
ENSOARG00000009067	19	25923744	26268963	-1	CHL1	cell adhesion molecule L1 like
ENSOARG00000021676	19	26060112	26060214	1	U6	U6 spliceosomal RNA
ENSOARG00000021935	19	25115251	25115349	1	U6	U6 spliceosomal RNA
ENSOARG00000024554	19	26911029	26911127	1	U6	U6 spliceosomal RNA
ENSOARG00000009293	19	27107120	27401680	1	CNTN3	contactin 3 (plasmacytoma associated)
ENSOARG00000009378	19	28339040	28399126	1	PDZRN3	PDZ domain containing ring finger 3
ENSOARG00000009446	19	28672101	28723167	-1	PPP4R2	protein phosphatase 4, regulatory subunit 2
ENSOARG00000023522	19	28022928	28023001	-1		novel microRNA
ENSOARG00000023531	19	28557782	28557855	-1		novel microRNA
ENSOARG00000024837	19	27739411	27739490	1		novel microRNA
ENSOARG00000026652	19	28026414	28035394	1		novel microRNA
