# Supplementary material for: The genomic architecture of mastitis resistance in dairy sheep
Source: BMC Genomics. 2017 Aug 16;18:624. doi: 10.1186/s12864-017-3982-1 (PMC5559839; doi:10.1186/s12864-017-3982-1)
Supplement: Supplementary file 9 — Annotation of SNPs identified to have a significant association with mastitis resistance traits. (XLSX 16 kb) [file 12864_2017_3982_MOESM9_ESM.xlsx]

## Sheet: Sheet1
Trait	Lactation stage	SNP	chr(position)	SNP annotation
CM	early	oar3_OAR19_28110151	19(28110151)	intergenic variant between an uncharacterised protein and contactin3
		OAR16_39143709	16(35930429)	intron variant EGF-like, fibronectin type III and laminin G domains
		OAR19_29776311	19(28134366)	intron variant uncharacterised protein
		OAR16_37226202	16(34279856)	intergenic variant between prostaglandin E receptor 4 (subtype EP4) and U2 spliceosomal RNA
		s74559	16(35801129)	upstream gene variant (1658bp ) leukemia inhibitory factor receptor alpha
		OAR19_29193780	19(27558690)	intergenic variant between a novel microRNA and contactin 3
		oar3_OAR19_27018360	19(27018360)	intergenic variant between contactin 3 and U6 spliceosomal RNA
		OAR16_37419505	16(34392335)	intergenic variant between prostaglandin E receptor 4 (subtype EP4) and U2 spliceosomal RNA
		OAR16_37539041	16(34550197)	intergenic variant between prostaglandin E receptor 4 (subtype EP4) and U2 spliceosomal RNA
	mid	OAR5_104431404	5(95881956)	intergenic variant between novel linc RNA and chromodomain helicase DNA binding protein 1
		oar3_OAR5_96114753	5(96114753)	intergenic variant between novel linc RNA and chromodomain helicase DNA binding protein 1
		OAR5_104389335_X	5(95841910)	intergenic variant between novel linc RNA and chromodomain helicase DNA binding protein 1
		OAR16_39143709	16(35930429)	intron variant EGF-like, fibronectin type III and laminin G domains
		oar3_OAR5_96077046	5(96077046)	intergenic variant between novel linc RNA and chromodomain helicase DNA binding protein 1
		oar3_OAR19_26565985*	19(26565985)	intergenic variant between two novel micro RNA or between contactin 3 and cell adhesion molecule like 1
		oar3_OAR19_26808003	19(268080030	intergenic variant between two U6 spliceosomal RNA
		OAR12_20770531	12(17892275)	intron variant USH2A (Usher syndrome 2A (autosomal recessive, mild)
		oar3_OAR5_96062963	5(96062963)	intergenic variant between novel linc RNA and chromodomain helicase DNA binding protein 1
		OAR16_37226202	16(34279856)	intergenic variant between prostaglandin E receptor 4 (subtype EP4) and U2 spliceosomal RNA
		OAR19_29482474	19(27864985)	intergenic variant between two novel micro RNA
		OAR16_37539041	16(34550197)	intergenic variant between prostaglandin E receptor 4 (subtype EP4) and U2 spliceosomal RNA
		OAR2_216615372	2(204602444)	intergenic variant between inducible T-cell co-stimulator and an uncharacterizes protein (ortholoque to CMBL)
	late	OAR19_29776311	19(28134366)	intron variant in an uncharacterised protein
		oar3_OAR19_27264253	19(27264253)	intron variant contactin 3 (plasmacytoma associated)
		oar3_OAR5_96114753	5(96114753)	intergenic variant between novel linc RNA and chromodomain helicase DNA binding protein 1
	overall	OAR19_29776311	19(28134366)	intron variant in an uncharacterised protein
		oar3_OAR19_28110151	19(28110151)	intergenic variant between an uncharacterised protein and contactin3
		OAR5_104431404	5(95881956)	intergenic variant between novel linc RNA and chromodomain helicase DNA binding protein 1
		oar3_OAR19_26565985*	19(26565985)	intergenic variant between two novel micro RNA or between contactin 3 and cell adhesion molecule like 1
		OAR5_104389335_X	5(95841910)	intergenic variant between novel linc RNA and chromodomain helicase DNA binding protein 1
		oar3_OAR5_96114753	5(96114753)	intergenic variant between novel linc RNA and chromodomain helicase DNA binding protein 1
		OAR19_29193780**	19(27558690)	intergenic variant between a novel microRNA and contactin 3
CMT	early	oar3_OAR19_27830713	19(27830713)	intergenic variant between two novel micro RNA
		oar3_OAR19_27397476	19(27397476)	intron variant contactin 3
		oar3_OAR19_27100147	19(27100147)	intergenic variant between cell adhesion molecule like 1 and contactin 3
		OAR19_29776311	19(28134366)	intron variant uncharacterised protein
		OAR19_29193780	19(27558690)	intergenic variant between cell adhesion molecule like 1 and contactin 3
		oar3_OAR19_27723161	19(27723161)	intergenic variant between cell adhesion molecule like 1 and contactin 3
	mid	oar3_OAR19_27830713	19(27830713)	intergenic variant between two novel micro RNA
		OAR19_27896777	19(26442150)	intergenic variant between two U6 spliceosomal RNA
		oar3_OAR19_27264253	19(27264253)	intron variant contactin 3
	late	oar3_OAR19_27100147	19(27100147)	intergenic variant between cell adhesion molecule like 1 and contactin 3
		oar3_OAR16_35319166	16(35319166)	intron variant RICTOR (RPTOR independent companion of MTOR, complex 2 )
		oar3_OAR19_26711220	19(26711220)	intergenic variant
		oar3_OAR2_206805418	2(206805418)	intron variant neuropilin
		oar3_OAR19_27830713	19(27830713)	intergenic variant between two novel micro RNA
		oar3_OAR3_130101204	3(130101204)	intron variant CRADD (CASP2 and RIPK1 domain containing adaptor with death domain)
		OAR16_37125504	16(34187287)	intergenic variant between prostaglandin E receptor 4 (subtype EP4) and U2 spliceosomal RNA
		OAR3_130096528.3SR	3(130096528)	intergenic variant between CRADD (CASP2 and RIPK1 domain containing adaptor with death domain) and Plexin C1
	overall	OAR16_37125504	16(34187287	intergenic variant between prostaglandin E receptor 4 (subtype EP4) and U2 spliceosomal RNA
		oar3_OAR19_27100147	19(27100147)	intergenic variant between cell adhesion molecule like 1 and contactin 3
		oar3_OAR19_27830713	19(27830713)	intergenic variant between two novel micro RNA
SCC	early	oar3_OAR19_27830713	19(27830713)	intergenic variant between two novel micro RNA
		oar3_OAR19_27397476	19(27397476)	intron variant contactin 3
		OAR19_29193780	19(27558690)	intergenic variant between cell adhesion molecule like 1 and contactin 3
		OAR19_29776311	19(28134366)	intron variant uncharacterised protein
		OAR12_21638552	12(18758822)	intergenic variant between estrogen-related receptor gamma and G patch domain containing 2
	late	oar3_OAR2_208650955	2(208650955)	non coding transcript variant (novel lincRNA)
		oar3_OAR19_27100147	19(27100147)	intergenic variant between cell adhesion molecule like 1 and contactin 3
		oar3_OAR2_206805418	2(206805418)	intron variant neuropilin
		OAR2_219641896	2(207420807)	intergenic variant between zinc finger, DBF-type containing 2 and ADAM metallopeptidase domain 23
		OAR2_216496832	2(204569747)	intergenic variant
		oar3_OAR2_208711940	2(208711940)	upstream gene variant cyclin Y like 1
		oar3_OAR2_207141059	2(207141059)	intergenic variant between INO80 complex subunit D and NADH dehydrogenase (ubiquinone) Fe-S protein 1, 75kDa (NADH-coenzyme Q reductase)
		oar3_OAR2_205201880	2(205201880)	intergenic variant between inducible T-cell co-stimulator and an uncharacterizes protein (ortholoque to CMBL)
		oar3_OAR2_204683757	2(204683757)	intergenic variant between CD28 molecule and cytotoxic T-lymphocyte-associated protein 4
	overall	oar3_OAR19_27830713	19(27830713)	intergenic variant between two novel micro RNA
		OAR16_38842323	16(35633299)	intergenic variant between oncostatin M receptor and leukemia inhibitory factor receptor alpha
TVC	early	oar3_OAR19_27830713	19(27830713)	intergenic variant between two novel micro RNA
	late	OAR2_219801849	2(207575434)	intron variant ADAM metallopeptidase domain 23
		OAR2_219838408_X	2(207609417)	intron variant ADAM metallopeptidase domain 23
		OAR2_219641896	2(207420807)	intergenic variant between zinc finger, DBF-type containing 2 and ADAM metallopeptidase domain 23
		oar3_OAR2_209240636	2(209240636)	missense variant deleterious isocitrate dehydrogenase 1 (NADP+), soluble
		oar3_OAR2_208650955	2(208650955)	non coding transcript variant (novel lincRNA)
		oar3_OAR2_206805418	2(206805418)	intron variant neuropilin
		OAR2_220844191	2(208597501)	intron variant CREB1 (cAMP responsive element binding protein 1 )
		oar3_OAR2_206036682	2(206036682)	intron variant par-3 family cell polarity regulator beta
	overall	OAR19_27896777	19(26442150)	intergenic variant between two U6 spliceosomal RNA
		OAR16_38842323	16(35633299)	intergenic variant between oncostatin M receptor and leukemia inhibitory factor receptor alpha
		OAR16_37125504	16(34187287)	intergenic variant between prostaglandin E receptor 4 (subtype EP4) and U2 spliceosomal RNA
