# Supplementary material for: The genomic architecture of mastitis resistance in dairy sheep
Source: BMC Genomics. 2017 Aug 16;18:624. doi: 10.1186/s12864-017-3982-1 (PMC5559839; doi:10.1186/s12864-017-3982-1)
Supplement: Supplementary file 10 — Functional annotation clustering analysis of the genes located in the candidate regions for mastitis resistance. (XLSX 16 kb) [file 12864_2017_3982_MOESM10_ESM.xlsx]

## Sheet: DAVID
Functional Annotation Clustering
Annotation Cluster 1	Enrichment Score: 2.33
	positive regulation of anti-apoptosis
	regulation of anti-apoptosis
Annotation Cluster 2	Enrichment Score: 1.93
	regulation of biological process
	regulation of cellular process
Annotation Cluster 3	Enrichment Score: 1.54
	humoral immune response
	cytolysis
	complement activation, classical pathway
	humoral immune response mediated by circulating immunoglobulin
	immune response
	regulation of immune response
	complement activation
	activation of plasma proteins involved in acute inflammatory response
	immunoglobulin mediated immune response
	regulation of response to stimulus
	B cell mediated immunity
	lymphocyte mediated immunity
	cell death
	death
	adaptive immune response
	adaptive immune response based on somatic recombination of immune receptors built from immunoglobulin superfamily domains
	immune system process
	protein maturation by peptide bond cleavage
	leukocyte mediated immunity
	regulation of immune system process
	activation of immune response
	positive regulation of response to stimulus
	positive regulation of immune system process
	acute inflammatory response
	protein processing
	protein maturation
	immune effector process
	innate immune response
	positive regulation of immune response
	proteolysis
	response to stimulus
	inflammatory response
	response to wounding
	response to external stimulus
	defense response
	response to stress
	gene expression
Annotation Cluster 4	Enrichment Score: 1.22
	neuron projection development
	cell development
	neuron development
	cell morphogenesis
	cell projection organization
	neuron projection morphogenesis
	cellular component morphogenesis
	cell morphogenesis involved in differentiation
	cell projection morphogenesis
	cell part morphogenesis
	neuron differentiation
	developmental process
	multicellular organismal development
	generation of neurons
	nervous system development
	neurogenesis
	axonogenesis
	cell morphogenesis involved in neuron differentiation
	response to chemical stimulus
	cellular component organization
	anatomical structure development
	cell differentiation
	cellular developmental process
	anatomical structure morphogenesis
	system development
	multicellular organismal process
	organ development
Annotation Cluster 5	Enrichment Score: 0.98
	apoptosis
	programmed cell death
	regulation of apoptosis
	regulation of programmed cell death
	regulation of cell death
	induction of apoptosis
	induction of programmed cell death
	positive regulation of apoptosis
	positive regulation of programmed cell death
	positive regulation of cell death
Annotation Cluster 6	Enrichment Score: 0.86
	cellular respiration
	energy derivation by oxidation of organic compounds
	generation of precursor metabolites and energy
	oxidation reduction
Annotation Cluster 7	Enrichment Score: 0.79
	cell adhesion
	biological adhesion
Annotation Cluster 8	Enrichment Score: 0.75
	enzyme linked receptor protein signaling pathway
	response to organic substance
Annotation Cluster 9	Enrichment Score: 0.7
	regulation of organelle organization
	regulation of cellular component organization
Annotation Cluster 10	Enrichment Score: 0.58
	regulation of cellular component size
	regulation of biological quality
Annotation Cluster 11	Enrichment Score: 0.48
	signal transduction
	intracellular signaling cascade
	protein kinase cascade
	intracellular transport
	establishment of localization in cell
	cellular localization
	localization
	transport
	establishment of localization
Annotation Cluster 12	Enrichment Score: 0.46
	phosphorylation
	protein amino acid phosphorylation
	phosphate metabolic process
	phosphorus metabolic process
	cellular protein metabolic process
	protein modification process
	post-translational protein modification
	biopolymer modification
Annotation Cluster 13	Enrichment Score: 0.46
	endocytosis
	membrane invagination
	membrane organization
	vesicle-mediated transport
Annotation Cluster 14	Enrichment Score: 0.42
	positive regulation of biological process
	positive regulation of cellular process
	positive regulation of metabolic process
	positive regulation of biosynthetic process
	positive regulation of macromolecule metabolic process
	positive regulation of cellular metabolic process
	positive regulation of macromolecule biosynthetic process
	positive regulation of cellular biosynthetic process
	nucleotide metabolic process
	nucleoside phosphate metabolic process
	positive regulation of transcription
	nucleobase, nucleoside and nucleotide metabolic process
	positive regulation of gene expression
	positive regulation of nucleobase, nucleoside, nucleotide and nucleic acid metabolic process
	positive regulation of nitrogen compound metabolic process
	positive regulation of transcription, DNA-dependent
	positive regulation of RNA metabolic process
	regulation of transcription from RNA polymerase II promoter
	regulation of macromolecule biosynthetic process
	regulation of macromolecule metabolic process
	regulation of primary metabolic process
	regulation of cellular biosynthetic process
	regulation of biosynthetic process
	regulation of transcription, DNA-dependent
	regulation of cellular metabolic process
	regulation of RNA metabolic process
	regulation of metabolic process
	regulation of gene expression
	nitrogen compound metabolic process
	nucleobase, nucleoside, nucleotide and nucleic acid metabolic process
	regulation of transcription
	cellular nitrogen compound metabolic process
	regulation of nucleobase, nucleoside, nucleotide and nucleic acid metabolic process
	regulation of nitrogen compound metabolic process
	transcription
	cellular macromolecule biosynthetic process
	macromolecule biosynthetic process
	cellular biosynthetic process
	biosynthetic process
Annotation Cluster 15	Enrichment Score: 0.4
	positive regulation of cell proliferation
	regulation of cell proliferation
Annotation Cluster 16	Enrichment Score: 0.38
	carbohydrate metabolic process
	carboxylic acid metabolic process
	oxoacid metabolic process
	organic acid metabolic process
	cellular ketone metabolic process
Annotation Cluster 17	Enrichment Score: 0.36
	protein metabolic process
	macromolecule metabolic process
	primary metabolic process
	metabolic process
	cellular metabolic process
	cellular macromolecule metabolic process
Annotation Cluster 18	Enrichment Score: 0.34
	regulation of hydrolase activity
	positive regulation of catalytic activity
	regulation of catalytic activity
	positive regulation of molecular function
	regulation of molecular function
