# Supplementary material for: The genomic architecture of mastitis resistance in dairy sheep
Source: BMC Genomics. 2017 Aug 16;18:624. doi: 10.1186/s12864-017-3982-1 (PMC5559839; doi:10.1186/s12864-017-3982-1)
Supplement: Supplementary file 13 — Transcription factor binding site analysis using the MATCH programme. (XLSX 41 kb) [file 12864_2017_3982_MOESM13_ESM.xlsx]

## Sheet: transcription_factors_in_upstre
			meat sheep							dairy sheep
			male Scottish Blackface x Texel			female Scottish Blackface x Texel			meat Lacaune	dairy Lacaune	Churra		Sakiz
		Individual sheep ID	am1	am2	am3	af1	af2	af3	SRR501850	SRR501851	SRR501848	SRR501909	SRR501843	SRR501878
1 Kb upstream region	Ensembl gene ID	Gene name
Scanning sequence ID: 2:204408250-204409250	ENSOARG00000018226	RAPH1	factor name	factor name	factor name	factor name	factor name	factor name	factor name	factor name	factor name	factor name	factor name	factor name
			Pax-4	Pax-4	Pax-4	Pax-4	Pax-4	Pax-4	Pax-4	Pax-4	Pax-4	Pax-4	Pax-4	Pax-4
			Nkx2-5	Nkx2-5	Nkx2-5	Nkx2-5	Nkx2-5	Nkx2-5	Nkx2-5	Nkx2-5	Nkx2-5	Nkx2-5	Nkx2-5	Nkx2-5
			Nkx2-5	Nkx2-5	Nkx2-5	Nkx2-5	Nkx2-5	Nkx2-5	Nkx2-5	Nkx2-5	Nkx2-5	Nkx2-5	Nkx2-5	Nkx2-5
			AP-1	AP-1	AP-1	AP-1	AP-1	AP-1	AP-1	AP-1	AP-1	AP-1	AP-1	AP-1
			HSF	HSF	HSF	HSF	HSF	HSF	HSF	HSF	HSF	HSF	HSF	HSF
			myogenin	myogenin	myogenin	myogenin	myogenin	myogenin	myogenin	myogenin	myogenin	myogenin	myogenin	myogenin
			NF-1	NF-1	NF-1	NF-1	NF-1	NF-1	NF-1	NF-1	NF-1	NF-1	NF-1	NF-1
			Evi-1	Evi-1	Evi-1	Evi-1	Evi-1	Evi-1	Evi-1	Evi-1	Evi-1	Evi-1	Evi-1	Evi-1
			Evi-1	Evi-1	Evi-1	Evi-1	Evi-1	Evi-1	Evi-1	Evi-1	Evi-1	Evi-1	Evi-1	Evi-1
			BR-C Z1	BR-C Z1	BR-C Z1	BR-C Z1	BR-C Z1	BR-C Z1	BR-C Z1	BR-C Z1	BR-C Z1	BR-C Z1	BR-C Z1	BR-C Z1
			BR-C Z1	BR-C Z1	BR-C Z1	BR-C Z1	BR-C Z1	BR-C Z1	BR-C Z1	BR-C Z1	BR-C Z1	BR-C Z1	BR-C Z1	BR-C Z1
			2001-10-01	2001-10-01	2001-10-01	2001-10-01	2001-10-01	2001-10-01	2001-10-01	2001-10-01	2001-10-01	2001-10-01	2001-10-01	2001-10-01
			2001-10-01	2001-10-01	2001-10-01	2001-10-01	2001-10-01	2001-10-01	2001-10-01	2001-10-01	2001-10-01	2001-10-01	2001-10-01	2001-10-01
			2001-10-01	2001-10-01	2001-10-01	2001-10-01	2001-10-01	2001-10-01	2001-10-01	2001-10-01	2001-10-01	2001-10-01	2001-10-01	2001-10-01
			CDP CR1	CDP CR1	CDP CR1	CDP CR1	CDP CR1	CDP CR1	CDP CR1	CDP CR1	CDP CR1	CDP CR1	CDP CR1	CDP CR1
Scanning sequence ID: 2:204463322-204464322	ENSOARG00000018269	ENSOARG00000018269	factor name	factor name	factor name	factor name	factor name	factor name	factor name	factor name	factor name	factor name	factor name	factor name
			BR-C Z4	BR-C Z4	BR-C Z4	BR-C Z4	BR-C Z4	BR-C Z4	BR-C Z4	BR-C Z4	BR-C Z4	BR-C Z4	BR-C Z4	BR-C Z4
			myogenin	myogenin	myogenin	myogenin	myogenin	myogenin	myogenin	myogenin	myogenin	myogenin	myogenin	myogenin
			NF-1	NF-1	NF-1	NF-1	NF-1	NF-1	NF-1	NF-1	NF-1	NF-1	NF-1	NF-1
			CRP	CRP	CRP	CRP	CRP	CRP	CRP	CRP	CRP	CRP	CRP	CRP
			NF-kappaB	NF-kappaB	NF-kappaB	NF-kappaB	NF-kappaB	NF-kappaB	NF-kappaB	NF-kappaB	NF-kappaB	NF-kappaB	NF-kappaB	NF-kappaB
			c-Rel	c-Rel	c-Rel	c-Rel	c-Rel	c-Rel	c-Rel	c-Rel	c-Rel	c-Rel	c-Rel	c-Rel
			Nkx2-5	Nkx2-5	Nkx2-5	Nkx2-5	Nkx2-5	Nkx2-5	Nkx2-5	Nkx2-5	Nkx2-5	Nkx2-5	Nkx2-5	Nkx2-5
			USF	USF	USF	USF	USF	USF	USF	USF	USF	USF	USF	USF
			2001-10-01	2001-10-01	2001-10-01	2001-10-01	2001-10-01	2001-10-01	2001-10-01	2001-10-01	2001-10-01	2001-10-01	2001-10-01	2001-10-01
			AP-1	AP-1	AP-1	AP-1	AP-1	AP-1	AP-1	AP-1	AP-1	AP-1	AP-1	AP-1
			CCAAT box	CCAAT box	CCAAT box	CCAAT box	CCAAT box	CCAAT box	CCAAT box	CCAAT box	CCAAT box	CCAAT box	CCAAT box	CCAAT box
Scanning sequence ID: 2:204610103-204611103	ENSOARG00000018277	CD28	factor name	factor name	factor name	factor name	factor name	factor name	factor name	factor name	factor name	factor name	factor name	factor name
			FOXJ2	FOXJ2	FOXJ2	FOXJ2	FOXJ2	FOXJ2	FOXJ2	FOXJ2	FOXJ2	FOXJ2	FOXJ2	FOXJ2
			2001-10-01	2001-10-01	2001-10-01	2001-10-01	2001-10-01	2001-10-01	2001-10-01	2001-10-01	2001-10-01	2001-10-01	2001-10-01	2001-10-01
			Cart-1	Cart-1	Cart-1	Cart-1	Cart-1	Cart-1	Cart-1	Cart-1	Cart-1	Cart-1	Cart-1	Cart-1
			CRP	CRP	CRP	CRP	CRP	CRP	CRP	CRP	CRP	CRP	CRP	CRP
			NF-kappaB	NF-kappaB	NF-kappaB	NF-kappaB	NF-kappaB	NF-kappaB	NF-kappaB	NF-kappaB	NF-kappaB	NF-kappaB	NF-kappaB	NF-kappaB
			c-Rel	c-Rel	c-Rel	c-Rel	c-Rel	c-Rel	c-Rel	c-Rel	c-Rel	c-Rel	c-Rel	c-Rel
			NF-kappaB	NF-kappaB	NF-kappaB	NF-kappaB	NF-kappaB	NF-kappaB	NF-kappaB	NF-kappaB	NF-kappaB	NF-kappaB	NF-kappaB	NF-kappaB
Scanning sequence ID: 2:204776523-204777523	ENSOARG00000018321	CTLA4	factor name	factor name	factor name	factor name	factor name	factor name	factor name	factor name	factor name	factor name	factor name	factor name
			2001-10-01	2001-10-01	2001-10-01	2001-10-01	2001-10-01	2001-10-01	2001-10-01	2001-10-01	2001-10-01	2001-10-01	2001-10-01	2001-10-01
			Evi-1	Evi-1	Evi-1	Evi-1	Evi-1	Evi-1	Evi-1	Evi-1	Evi-1	Evi-1	Evi-1	Evi-1
			CDP CR1	CDP CR1	CDP CR1	CDP CR1	CDP CR1	CDP CR1	CDP CR1	CDP CR1	CDP CR1	CDP CR1	CDP CR1	CDP CR1
Scanning sequence ID: 2:204850429-204851429	ENSOARG00000018331	ICOS	factor name	factor name	factor name	factor name	factor name	factor name	factor name	factor name	factor name	factor name	factor name	factor name
			Evi-1	Evi-1	Evi-1	Evi-1	Evi-1	Evi-1	Evi-1	Evi-1	Evi-1	Evi-1	Evi-1	Evi-1
			MyoD	MyoD	MyoD	MyoD	MyoD	MyoD	MyoD	MyoD	MyoD	MyoD	MyoD	MyoD
			BR-C Z4	BR-C Z4	BR-C Z4	BR-C Z4	BR-C Z4	BR-C Z4	BR-C Z4	BR-C Z4	BR-C Z4	BR-C Z4	BR-C Z4	BR-C Z4
			HNF-3beta	HNF-3beta	HNF-3beta	HNF-3beta	HNF-3beta	HNF-3beta	HNF-3beta	HNF-3beta	HNF-3beta	HNF-3beta	HNF-3beta	HNF-3beta
Scanning sequence ID: 2:205334454-205335454	ENSOARG00000018335	ENSOARG00000018335	factor name	factor name	factor name	factor name	factor name	factor name	factor name	factor name	factor name	factor name	factor name	factor name
			myogenin	myogenin	myogenin	myogenin	myogenin	myogenin	myogenin	myogenin	myogenin	myogenin	myogenin	myogenin
			NF-1	NF-1	NF-1	NF-1	NF-1	NF-1	NF-1	NF-1	NF-1	NF-1	NF-1	NF-1
			HSF	HSF	HSF	HSF	HSF	HSF	HSF	HSF	HSF	HSF	HSF	HSF
			TCF11/MafG	TCF11/MafG	TCF11/MafG	TCF11/MafG	TCF11/MafG	TCF11/MafG	TCF11/MafG	TCF11/MafG	TCF11/MafG	TCF11/MafG	TCF11/MafG	TCF11/MafG
			2001-10-01	2001-10-01	2001-10-01	2001-10-01	2001-10-01	2001-10-01	2001-10-01	2001-10-01	2001-10-01	2001-10-01	2001-10-01	2001-10-01
Scanning sequence ID: 2:205956943-205957943	ENSOARG00000018381	PARD3B	factor name	factor name	factor name	factor name	factor name	factor name	factor name	factor name	factor name	factor name	factor name	factor name
			2001-10-01	2001-10-01	2001-10-01	2001-10-01	2001-10-01	2001-10-01	2001-10-01	2001-10-01	2001-10-01	2001-10-01	2001-10-01	2001-10-01
			COMP1	COMP1	COMP1	COMP1	COMP1	COMP1	COMP1	COMP1	COMP1	COMP1	COMP1	COMP1
			COMP1	COMP1	COMP1	COMP1	COMP1	COMP1	COMP1	COMP1	COMP1	COMP1	COMP1	COMP1
			2001-10-01	2001-10-01	2001-10-01	2001-10-01	2001-10-01	2001-10-01	2001-10-01	2001-10-01	2001-10-01	2001-10-01	2001-10-01	2001-10-01
			HSF	HSF	HSF	HSF	HSF	HSF	HSF	HSF	HSF	HSF	HSF	HSF
Scanning sequence ID: 2:206748749-206749749	ENSOARG00000018434	NRP2	factor name	factor name	factor name	factor name	factor name	factor name	factor name	factor name	factor name	factor name	factor name	factor name
			Hairy	Hairy	Hairy	Hairy	Hairy	Hairy	Hairy	Hairy	Hairy	Hairy	Hairy	Hairy
Scanning sequence ID: 2:207032920-207033920	ENSOARG00000018484	ENSOARG00000018484	factor name	factor name	factor name	factor name	factor name	factor name	factor name	factor name	factor name	factor name	factor name	factor name
			BR-C Z1	BR-C Z1	BR-C Z1	BR-C Z1	BR-C Z1	BR-C Z1	BR-C Z1	BR-C Z1	BR-C Z1	BR-C Z1	BR-C Z1	BR-C Z1
			BR-C Z4	BR-C Z4	BR-C Z4	BR-C Z4	BR-C Z4	BR-C Z4	BR-C Z4	BR-C Z4	BR-C Z4	BR-C Z4	BR-C Z4	BR-C Z4
			CDP CR1	CDP CR1	CDP CR1	CDP CR1	CDP CR1	CDP CR1	CDP CR1	CDP CR1	CDP CR1	CDP CR1	CDP CR1	CDP CR1
			COMP1	COMP1	COMP1	COMP1	COMP1	COMP1	COMP1	COMP1	COMP1	COMP1	COMP1	COMP1
			AbaA	AbaA	AbaA	AbaA	AbaA	AbaA	AbaA	AbaA	AbaA	AbaA	AbaA	AbaA
			Elk-1	Elk-1	Elk-1	Elk-1	Elk-1	Elk-1	Elk-1	Elk-1	Elk-1	Elk-1	Elk-1	Elk-1
Scanning sequence ID: 2:207113021-207114021	ENSOARG00000018495	INO80D	factor name	factor name	factor name	factor name	factor name	factor name	factor name	factor name	factor name	factor name	factor name	factor name
			COMP1	COMP1	COMP1	COMP1	COMP1	COMP1	COMP1	COMP1	COMP1	COMP1	COMP1	COMP1
			BR-C Z4	BR-C Z4	BR-C Z4	BR-C Z4	BR-C Z4	BR-C Z4	BR-C Z4	BR-C Z4	BR-C Z4	BR-C Z4	BR-C Z4	BR-C Z4
Scanning sequence ID: 2:207195222-207196222	ENSOARG00000018563	NDUFS1	factor name	factor name	factor name	factor name	factor name	factor name	factor name	factor name	factor name	factor name	factor name	factor name
			Evi-1	Evi-1	Evi-1	Evi-1	Evi-1	Evi-1	Evi-1	Evi-1	Evi-1	Evi-1	Evi-1	Evi-1
			FOXD3	FOXD3	FOXD3	FOXD3	FOXD3	FOXD3	FOXD3	FOXD3	FOXD3	FOXD3	FOXD3	FOXD3
			BR-C Z1	BR-C Z1	BR-C Z1	BR-C Z1	BR-C Z1	BR-C Z1	BR-C Z1	BR-C Z1	BR-C Z1	BR-C Z1	BR-C Z1	BR-C Z1
			FOXD3	FOXD3	FOXD3	FOXD3	FOXD3	FOXD3	FOXD3	FOXD3	FOXD3	FOXD3	FOXD3	FOXD3
			BR-C Z1	BR-C Z1	BR-C Z1	BR-C Z1	BR-C Z1	BR-C Z1	BR-C Z1	BR-C Z1	BR-C Z1	BR-C Z1	BR-C Z1	BR-C Z1
			VBP	VBP	VBP	VBP	VBP	VBP	VBP	VBP	VBP	VBP	VBP	VBP
			HLF	HLF	HLF	HLF	HLF	HLF	HLF	HLF	HLF	HLF	HLF	HLF
			HNF-3beta	HNF-3beta	HNF-3beta	HNF-3beta	HNF-3beta	HNF-3beta	HNF-3beta	HNF-3beta	HNF-3beta	HNF-3beta	HNF-3beta	HNF-3beta
			Nkx2-5	Nkx2-5	Nkx2-5	Nkx2-5	Nkx2-5	Nkx2-5	Nkx2-5	Nkx2-5	Nkx2-5	Nkx2-5	Nkx2-5	Nkx2-5
Scanning sequence ID: 2:207197404-207198404	ENSOARG00000018622	ENSOARG00000018622	factor name	factor name	factor name	factor name	factor name	factor name	factor name	factor name	factor name	factor name	factor name	factor name
			AP-1	AP-1	AP-1	AP-1	AP-1	AP-1	AP-1	AP-1	AP-1	AP-1	AP-1	AP-1
			v-Myb	v-Myb	v-Myb	v-Myb	v-Myb	v-Myb	v-Myb	v-Myb	v-Myb	v-Myb	v-Myb	v-Myb
			Elk-1	Elk-1	Elk-1	Elk-1	Elk-1	Elk-1	Elk-1	Elk-1	Elk-1	Elk-1	Elk-1	Elk-1
			Elk-1	Elk-1	Elk-1	Elk-1	Elk-1	Elk-1	Elk-1	Elk-1	Elk-1	Elk-1	Elk-1	Elk-1
			c-Ets-1(p54)	c-Ets-1(p54)	c-Ets-1(p54)	c-Ets-1(p54)	c-Ets-1(p54)	c-Ets-1(p54)	c-Ets-1(p54)	c-Ets-1(p54)	c-Ets-1(p54)	c-Ets-1(p54)	c-Ets-1(p54)	c-Ets-1(p54)
			HNF-1	HNF-1	HNF-1	HNF-1	HNF-1	HNF-1	HNF-1	HNF-1	HNF-1	HNF-1	HNF-1	HNF-1
			Hand1/E47	Hand1/E47	Hand1/E47	Hand1/E47	Hand1/E47	Hand1/E47	Hand1/E47	Hand1/E47	Hand1/E47	Hand1/E47	Hand1/E47	Hand1/E47
			HNF-4	HNF-4	HNF-4	HNF-4	HNF-4	HNF-4	HNF-4	HNF-4	HNF-4	HNF-4	HNF-4	HNF-4
			HNF-4	HNF-4	HNF-4	HNF-4	HNF-4	HNF-4	HNF-4	HNF-4	HNF-4	HNF-4	HNF-4	HNF-4
			AGL3	AGL3	AGL3	AGL3	AGL3	AGL3	AGL3	AGL3	AGL3	AGL3	AGL3	AGL3
Scanning sequence ID: 2:207312689-207313689	ENSOARG00000018652	ZDBF2	factor name	factor name	factor name	factor name	factor name	factor name	factor name	factor name	factor name	factor name	factor name	factor name
			Pax-6	Pax-6	Pax-6	Pax-6	Pax-6	Pax-6	Pax-6	Pax-6	Pax-6	Pax-6	Pax-6	Pax-6
			Pax-4	Pax-4	Pax-4	Pax-4	Pax-4	Pax-4	Pax-4	Pax-4	Pax-4	Pax-4	Pax-4	Pax-4
			CRP	CRP	CRP	CRP	CRP	CRP	CRP	CRP	CRP	CRP	CRP	CRP
			HFH-3	HFH-3	HFH-3	HFH-3	HFH-3	HFH-3	HFH-3	HFH-3	HFH-3	HFH-3	HFH-3	HFH-3
			Hand1/E47	Hand1/E47	Hand1/E47	Hand1/E47	Hand1/E47	Hand1/E47	Hand1/E47	Hand1/E47	Hand1/E47	Hand1/E47	Hand1/E47	Hand1/E47
			HNF-3beta	HNF-3beta	HNF-3beta	HNF-3beta	HNF-3beta	HNF-3beta	HNF-3beta	HNF-3beta	HNF-3beta	HNF-3beta	HNF-3beta	HNF-3beta
Scanning sequence ID: 2:207428110-207429110	ENSOARG00000018708	ADAM23	factor name	factor name	factor name	factor name	factor name	factor name	factor name	factor name	factor name	factor name	factor name	factor name
			COMP1	COMP1	COMP1	COMP1	COMP1	COMP1	COMP1	COMP1	COMP1	COMP1	COMP1	COMP1
Scanning sequence ID: 2:207713451-207714451	ENSOARG00000018743	DYTN	factor name	factor name	factor name	factor name	factor name	factor name	factor name	factor name	factor name	factor name	factor name	factor name
			AP-1	AP-1	AP-1	AP-1	AP-1	AP-1	AP-1	AP-1	AP-1	AP-1	AP-1	AP-1
			c-Rel	c-Rel	c-Rel	c-Rel	c-Rel	c-Rel	c-Rel	c-Rel	c-Rel	c-Rel	c-Rel	c-Rel
			NF-kappaB	NF-kappaB	NF-kappaB	NF-kappaB	NF-kappaB	NF-kappaB	NF-kappaB	NF-kappaB	NF-kappaB	NF-kappaB	NF-kappaB	NF-kappaB
			c-Rel	c-Rel	c-Rel	c-Rel	c-Rel	c-Rel	c-Rel	c-Rel	c-Rel	c-Rel	c-Rel	c-Rel
Scanning sequence ID: 2:207781651-207782651	ENSOARG00000018752	MDH1B	factor name	factor name	factor name	factor name	factor name	factor name	factor name	factor name	factor name	factor name	factor name	factor name
			RFX1	RFX1	RFX1	RFX1	RFX1	RFX1	RFX1	RFX1	RFX1	RFX1	RFX1	RFX1
			Pax-6	Pax-6	Pax-6	Pax-6	Pax-6	Pax-6	Pax-6	Pax-6	Pax-6	Pax-6	Pax-6	Pax-6
			Elk-1	Elk-1	Elk-1	Elk-1	Elk-1	Elk-1	Elk-1	Elk-1	Elk-1	Elk-1	Elk-1	Elk-1
			Pax-4	Pax-4	Pax-4	Pax-4	Pax-4	Pax-4	Pax-4	Pax-4	Pax-4	Pax-4	Pax-4	Pax-4
Scanning sequence ID: 2:207781686-207782686	ENSOARG00000018793	FASTKD2	factor name	factor name	factor name	factor name	factor name	factor name	factor name	factor name	factor name	factor name	factor name	factor name
			RFX1	RFX1	RFX1	RFX1	RFX1	RFX1	RFX1	RFX1	RFX1	RFX1	RFX1	RFX1
			Pax-6	Pax-6	Pax-6	Pax-6	Pax-6	Pax-6	Pax-6	Pax-6	Pax-6	Pax-6	Pax-6	Pax-6
			Elk-1	Elk-1	Elk-1	Elk-1	Elk-1	Elk-1	Elk-1	Elk-1	Elk-1	Elk-1	Elk-1	Elk-1
			Pax-4	Pax-4	Pax-4	Pax-4	Pax-4	Pax-4	Pax-4	Pax-4	Pax-4	Pax-4	Pax-4	Pax-4
			Kr	Kr	Kr	Kr	Kr	Kr	Kr	Kr	Kr	Kr	Kr	Kr
Scanning sequence ID: 2:207887488-207888488	ENSOARG00000018828	ENSOARG00000018828	factor name	factor name	factor name	factor name	factor name	factor name	factor name	factor name	factor name	factor name	factor name	factor name
			COMP1	COMP1	COMP1	COMP1	COMP1	COMP1	COMP1	COMP1	COMP1	COMP1	COMP1	COMP1
			HNF-4	HNF-4	HNF-4	HNF-4	HNF-4	HNF-4	HNF-4	HNF-4	HNF-4	HNF-4	HNF-4	HNF-4
			HNF-3beta	HNF-3beta	HNF-3beta	HNF-3beta	HNF-3beta	HNF-3beta	HNF-3beta	HNF-3beta	HNF-3beta	HNF-3beta	HNF-3beta	HNF-3beta
			HSF	HSF	HSF	HSF	HSF	HSF	HSF	HSF	HSF	HSF	HSF	HSF
			CRP	CRP	CRP	CRP	CRP	CRP	CRP	CRP	CRP	CRP	CRP	CRP
			v-Maf	v-Maf	v-Maf	v-Maf	v-Maf	v-Maf	v-Maf	v-Maf	v-Maf	v-Maf	v-Maf	v-Maf
Scanning sequence ID: 2:207949239-207950239	ENSOARG00000018830	CPO	factor name	factor name	factor name	factor name	factor name	factor name	factor name	factor name	factor name	factor name	factor name	factor name
			Pax-6	Pax-6	Pax-6	Pax-6	Pax-6	Pax-6	Pax-6	Pax-6	Pax-6	Pax-6	Pax-6	Pax-6
			Pax-6	Pax-6	Pax-6	Pax-6	Pax-6	Pax-6	Pax-6	Pax-6	Pax-6	Pax-6	Pax-6	Pax-6
			Kr	Kr	Kr	Kr	Kr	Kr	Kr	Kr	Kr	Kr	Kr	Kr
			Pax-4	Pax-4	Pax-4	Pax-4	Pax-4	Pax-4	Pax-4	Pax-4	Pax-4	Pax-4	Pax-4	Pax-4
			c-Rel	c-Rel	c-Rel	c-Rel	c-Rel	c-Rel	c-Rel	c-Rel	c-Rel	c-Rel	c-Rel	c-Rel
			Evi-1	Evi-1	Evi-1	Evi-1	Evi-1	Evi-1	Evi-1	Evi-1	Evi-1	Evi-1	Evi-1	Evi-1
			Evi-1	Evi-1	Evi-1	Evi-1	Evi-1	Evi-1	Evi-1	Evi-1	Evi-1	Evi-1	Evi-1	Evi-1
			Evi-1	Evi-1	Evi-1	Evi-1	Evi-1	Evi-1	Evi-1	Evi-1	Evi-1	Evi-1	Evi-1	Evi-1
Scanning sequence ID: 2:208142221-208143221	ENSOARG00000018838	KLF7	factor name	factor name	factor name	factor name	factor name	factor name	factor name	factor name	factor name	factor name	factor name	factor name
			Elf-1	Elf-1	Elf-1	Elf-1	Elf-1	Elf-1	Elf-1	Elf-1	Elf-1	Elf-1	Elf-1	Elf-1
			BR-C Z1	BR-C Z1	BR-C Z1	BR-C Z1	BR-C Z1	BR-C Z1	BR-C Z1	BR-C Z1	BR-C Z1	BR-C Z1	BR-C Z1	BR-C Z1
			FOXD3	FOXD3	FOXD3	FOXD3	FOXD3	FOXD3	FOXD3	FOXD3	FOXD3	FOXD3	FOXD3	FOXD3
			HSF	HSF	HSF	HSF	HSF	HSF	HSF	HSF	HSF	HSF	HSF	HSF
			Hand1/E47	Hand1/E47	Hand1/E47	Hand1/E47	Hand1/E47	Hand1/E47	Hand1/E47	Hand1/E47	Hand1/E47	Hand1/E47	Hand1/E47	Hand1/E47
Scanning sequence ID: 2:208562856-208563856	ENSOARG00000018847	CREB1	factor name	factor name	factor name	factor name	factor name	factor name	factor name	factor name	factor name	factor name	factor name	factor name
			2001-10-01	2001-10-01	2001-10-01	2001-10-01	2001-10-01	2001-10-01	2001-10-01	2001-10-01	2001-10-01	2001-10-01	2001-10-01	2001-10-01
			GAL4	GAL4	GAL4	GAL4	GAL4	GAL4	GAL4	GAL4	GAL4	GAL4	GAL4	GAL4
Scanning sequence ID: 2:208637059-208638059	ENSOARG00000018885	METTL21A	factor name	factor name	factor name	factor name	factor name	factor name	factor name	factor name	factor name	factor name	factor name	factor name
			CDP CR1	CDP CR1	CDP CR1	CDP CR1	CDP CR1	CDP CR1	CDP CR1	CDP CR1	CDP CR1	CDP CR1	CDP CR1	CDP CR1
			Pax-6	Pax-6	Pax-6	Pax-6	Pax-6	Pax-6	Pax-6	Pax-6	Pax-6	Pax-6	Pax-6	Pax-6
			AP-1	AP-1	AP-1	AP-1	AP-1	AP-1	AP-1	AP-1	AP-1	AP-1	AP-1	AP-1
Scanning sequence ID: 2:208714120-208715120	ENSOARG00000018890	CCNYL1	factor name	factor name	factor name	factor name	factor name	factor name	factor name	factor name	factor name	factor name	factor name	factor name
			BR-C Z4	BR-C Z4	BR-C Z4	BR-C Z4	BR-C Z4	BR-C Z4	BR-C Z4	BR-C Z4	BR-C Z4	BR-C Z4	BR-C Z4	BR-C Z4
			v-Myb	v-Myb	v-Myb	v-Myb	v-Myb	v-Myb	v-Myb	v-Myb	v-Myb	v-Myb	v-Myb	v-Myb
			AP-1	AP-1	AP-1	AP-1	AP-1	AP-1	AP-1	AP-1	AP-1	AP-1	AP-1	AP-1
			AP-1	AP-1	AP-1	AP-1	AP-1	AP-1	AP-1	AP-1	AP-1	AP-1	AP-1	AP-1
			USF	USF	USF	USF	USF	USF	USF	USF	USF	USF	USF	USF
Scanning sequence ID: 2:208761859-208762859	ENSOARG00000018896	FZD5	factor name	factor name	factor name	factor name	factor name	factor name	factor name	factor name	factor name	factor name	factor name	factor name
			STRE	STRE	STRE	STRE	STRE	STRE	STRE	STRE	STRE	STRE	STRE	STRE
			Pax-4	Pax-4	Pax-4	Pax-4	Pax-4	Pax-4	Pax-4	Pax-4	Pax-4	Pax-4	Pax-4	Pax-4
			Hairy	Hairy	Hairy	Hairy	Hairy	Hairy	Hairy	Hairy	Hairy	Hairy	Hairy	Hairy
Scanning sequence ID: 2:209030783-209031783	ENSOARG00000018903	PLEKHM3	factor name	factor name	factor name	factor name	factor name	factor name	factor name	factor name	factor name	factor name	factor name	factor name
			FOXJ2	FOXJ2	FOXJ2	FOXJ2	FOXJ2	FOXJ2	FOXJ2	FOXJ2	FOXJ2	FOXJ2	FOXJ2	FOXJ2
			E74A	E74A	E74A	E74A	E74A	E74A	E74A	E74A	E74A	E74A	E74A	E74A
			Elk-1	Elk-1	Elk-1	Elk-1	Elk-1	Elk-1	Elk-1	Elk-1	Elk-1	Elk-1	Elk-1	Elk-1
			RREB-1	RREB-1	RREB-1	RREB-1	RREB-1	RREB-1	RREB-1	RREB-1	RREB-1	RREB-1	RREB-1	RREB-1
Scanning sequence ID: 2:209098418-209099418	ENSOARG00000018907	ENSOARG00000018907	factor name	factor name	factor name	factor name	factor name	factor name	factor name	factor name	factor name	factor name	factor name	factor name
			MEIS1A/HOXA9	MEIS1A/HOXA9	MEIS1A/HOXA9	MEIS1A/HOXA9	MEIS1A/HOXA9	MEIS1A/HOXA9	MEIS1A/HOXA9	MEIS1A/HOXA9	MEIS1A/HOXA9	MEIS1A/HOXA9	MEIS1A/HOXA9	MEIS1A/HOXA9
			MEIS1B/HOXA9	MEIS1B/HOXA9	MEIS1B/HOXA9	MEIS1B/HOXA9	MEIS1B/HOXA9	MEIS1B/HOXA9	MEIS1B/HOXA9	MEIS1B/HOXA9	MEIS1B/HOXA9	MEIS1B/HOXA9	MEIS1B/HOXA9	MEIS1B/HOXA9
			c-Rel	c-Rel	c-Rel	c-Rel	c-Rel	c-Rel	c-Rel	c-Rel	c-Rel	c-Rel	c-Rel	c-Rel
			NF-Y	NF-Y	NF-Y	NF-Y	NF-Y	NF-Y	NF-Y	NF-Y	NF-Y	NF-Y	NF-Y	NF-Y
			2001-10-01	2001-10-01	2001-10-01	2001-10-01	2001-10-01	2001-10-01	2001-10-01	2001-10-01	2001-10-01	2001-10-01	2001-10-01	2001-10-01
Scanning sequence ID: 2:209104281-209105281	ENSOARG00000018912	UBA52	factor name	factor name	factor name	factor name	factor name	factor name	factor name	factor name	factor name	factor name	factor name	factor name
			2001-10-01	2001-10-01	2001-10-01	2001-10-01	2001-10-01	2001-10-01	2001-10-01	2001-10-01	2001-10-01	2001-10-01	2001-10-01	2001-10-01
			AP-1	AP-1	AP-1	AP-1	AP-1	AP-1	AP-1	AP-1	AP-1	AP-1	AP-1	AP-1
			HNF-4	HNF-4	HNF-4	HNF-4	HNF-4	HNF-4	HNF-4	HNF-4	HNF-4	HNF-4	HNF-4	HNF-4
			COUP-TF	COUP-TF	COUP-TF	COUP-TF	COUP-TF	COUP-TF	COUP-TF	COUP-TF	COUP-TF	COUP-TF	COUP-TF	COUP-TF
			HNF-4	HNF-4	HNF-4	HNF-4	HNF-4	HNF-4	HNF-4	HNF-4	HNF-4	HNF-4	HNF-4	HNF-4
			COMP1	COMP1	COMP1	COMP1	COMP1	COMP1	COMP1	COMP1	COMP1	COMP1	COMP1	COMP1
Scanning sequence ID: 2:209125893-209126893	ENSOARG00000018915	CRYGC	factor name	factor name	factor name	factor name	factor name	factor name	factor name	factor name	factor name	factor name	factor name	factor name
			HNF-4	HNF-4	HNF-4	HNF-4	HNF-4	HNF-4	HNF-4	HNF-4	HNF-4	HNF-4	HNF-4	HNF-4
			USF	USF	USF	USF	USF	USF	USF	USF	USF	USF	USF	USF
			FOXJ2	FOXJ2	FOXJ2	FOXJ2	FOXJ2	FOXJ2	FOXJ2	FOXJ2	FOXJ2	FOXJ2	FOXJ2	FOXJ2
			HSF	HSF	HSF	HSF	HSF	HSF	HSF	HSF	HSF	HSF	HSF	HSF
Scanning sequence ID: 2:209137223-209138223	ENSOARG00000018922	CRYGB	factor name	factor name	factor name	factor name	factor name	factor name	factor name	factor name	factor name	factor name	factor name	factor name
			CF2-II	CF2-II	CF2-II	CF2-II	CF2-II	CF2-II	CF2-II	CF2-II	CF2-II	CF2-II	CF2-II	CF2-II
			CF2-II	CF2-II	CF2-II	CF2-II	CF2-II	CF2-II	CF2-II	CF2-II	CF2-II	CF2-II	CF2-II	CF2-II
			GATA-3	GATA-3	GATA-3	GATA-3	GATA-3	GATA-3	GATA-3	GATA-3	GATA-3	GATA-3	GATA-3	GATA-3
Scanning sequence ID: 2:209153694-209154694	ENSOARG00000018947	CRYGA	factor name	factor name	factor name	factor name	factor name	factor name	factor name	factor name	factor name	factor name	factor name	factor name
			CF2-II	CF2-II	CF2-II	CF2-II	CF2-II	CF2-II	CF2-II	CF2-II	CF2-II	CF2-II	CF2-II	CF2-II
			CF2-II	CF2-II	CF2-II	CF2-II	CF2-II	CF2-II	CF2-II	CF2-II	CF2-II	CF2-II	CF2-II	CF2-II
			c-Rel	c-Rel	c-Rel	c-Rel	c-Rel	c-Rel	c-Rel	c-Rel	c-Rel	c-Rel	c-Rel	c-Rel
			HSF	HSF	HSF	HSF	HSF	HSF	HSF	HSF	HSF	HSF	HSF	HSF
			Pax-4	Pax-4	Pax-4	Pax-4	Pax-4	Pax-4	Pax-4	Pax-4	Pax-4	Pax-4	Pax-4	Pax-4
			Pax-4	Pax-4	Pax-4	Pax-4	Pax-4	Pax-4	Pax-4	Pax-4	Pax-4	Pax-4	Pax-4	Pax-4
			Hairy	Hairy	Hairy	Hairy	Hairy	Hairy	Hairy	Hairy	Hairy	Hairy	Hairy	Hairy
			USF	USF	USF	USF	USF	USF	USF	USF	USF	USF	USF	USF
			CDP CR1	CDP CR1	CDP CR1	CDP CR1	CDP CR1	CDP CR1	CDP CR1	CDP CR1	CDP CR1	CDP CR1	CDP CR1	CDP CR1
			Evi-1	Evi-1	Evi-1	Evi-1	Evi-1	Evi-1	Evi-1	Evi-1	Evi-1	Evi-1	Evi-1	Evi-1
			BR-C Z1	BR-C Z1	BR-C Z1	BR-C Z1	BR-C Z1	BR-C Z1	BR-C Z1	BR-C Z1	BR-C Z1	BR-C Z1	BR-C Z1	BR-C Z1
Scanning sequence ID: 2:209189777-209190777	ENSOARG00000018973	C2orf80	factor name	factor name	factor name	factor name	factor name	factor name	factor name	factor name	factor name	factor name	factor name	factor name
			CRP	CRP	CRP	CRP	CRP	CRP	CRP	CRP	CRP	CRP	CRP	CRP
			HNF-1	HNF-1	HNF-1	HNF-1	HNF-1	HNF-1	HNF-1	HNF-1	HNF-1	HNF-1	HNF-1	HNF-1
			BR-C Z4	BR-C Z4	BR-C Z4	BR-C Z4	BR-C Z4	BR-C Z4	BR-C Z4	BR-C Z4	BR-C Z4	BR-C Z4	BR-C Z4	BR-C Z4
			MyoD	MyoD	MyoD	MyoD	MyoD	MyoD	MyoD	MyoD	MyoD	MyoD	MyoD	MyoD
			SREBP-1	SREBP-1	SREBP-1	SREBP-1	SREBP-1	SREBP-1	SREBP-1	SREBP-1	SREBP-1	SREBP-1	SREBP-1	SREBP-1
			AP-1	AP-1	AP-1	AP-1	AP-1	AP-1	AP-1	AP-1	AP-1	AP-1	AP-1	AP-1
Scanning sequence ID: 2:209199371-209200371	ENSOARG00000018977	ENSOARG00000018977	factor name	factor name	factor name	factor name	factor name	factor name	factor name	factor name	factor name	factor name	factor name	factor name
			CDP	CDP	CDP	CDP	CDP	CDP	CDP	CDP	CDP	CDP	CDP	CDP
			Pax-6	Pax-6	Pax-6	Pax-6	Pax-6	Pax-6	Pax-6	Pax-6	Pax-6	Pax-6	Pax-6	Pax-6
			v-Myb	v-Myb	v-Myb	v-Myb	v-Myb	v-Myb	v-Myb	v-Myb	v-Myb	v-Myb	v-Myb	v-Myb
			STATx	STATx	STATx	STATx	STATx	STATx	STATx	STATx	STATx	STATx	STATx	STATx
			AG	AG	AG	AG	AG	AG	AG	AG	AG	AG	AG	AG
Scanning sequence ID: 2:209283583-209284583	ENSOARG00000019028	PIKFYVE	factor name	factor name	factor name	factor name	factor name	factor name	factor name	factor name	factor name	factor name	factor name	factor name
			BR-C Z1	BR-C Z1	BR-C Z1	BR-C Z1	BR-C Z1	BR-C Z1	BR-C Z1	BR-C Z1	BR-C Z1	BR-C Z1	BR-C Z1	BR-C Z1
			COMP1	COMP1	COMP1	COMP1	COMP1	COMP1	COMP1	COMP1	COMP1	COMP1	COMP1	COMP1
Scanning sequence ID: 2:209381199-209382199	ENSOARG00000019056	ENSOARG00000019056	factor name	factor name	factor name	factor name	factor name	factor name	factor name	factor name	factor name	factor name	factor name	factor name
			Elk-1	Elk-1	Elk-1	Elk-1	Elk-1	Elk-1	Elk-1	Elk-1	Elk-1	Elk-1	Elk-1	Elk-1
			Pax-4	Pax-4	Pax-4	Pax-4	Pax-4	Pax-4	Pax-4	Pax-4	Pax-4	Pax-4	Pax-4	Pax-4
			Freac-7	Freac-7	Freac-7	Freac-7	Freac-7	Freac-7	Freac-7	Freac-7	Freac-7	Freac-7	Freac-7	Freac-7
			Pax-4	Pax-4	Pax-4	Pax-4	Pax-4	Pax-4	Pax-4	Pax-4	Pax-4	Pax-4	Pax-4	Pax-4
			BR-C Z1	BR-C Z1	BR-C Z1	BR-C Z1	BR-C Z1	BR-C Z1	BR-C Z1	BR-C Z1	BR-C Z1	BR-C Z1	BR-C Z1	BR-C Z1
			Mat1-Mc	Mat1-Mc	Mat1-Mc	Mat1-Mc	Mat1-Mc	Mat1-Mc	Mat1-Mc	Mat1-Mc	Mat1-Mc	Mat1-Mc	Mat1-Mc	Mat1-Mc
			FOXJ2	FOXJ2	FOXJ2	FOXJ2	FOXJ2	FOXJ2	FOXJ2	FOXJ2	FOXJ2	FOXJ2	FOXJ2	FOXJ2
Scanning sequence ID: 2:209411269-209412269	ENSOARG00000019075	PTH2R	factor name	factor name	factor name	factor name	factor name	factor name	factor name	factor name	factor name	factor name	factor name	factor name
			BR-C Z4	BR-C Z4	BR-C Z4	BR-C Z4	BR-C Z4	BR-C Z4	BR-C Z4	BR-C Z4	BR-C Z4	BR-C Z4	BR-C Z4	BR-C Z4
Scanning sequence ID: 2:209864694-209865694	ENSOARG00000019078	ENSOARG00000019078	factor name	factor name	factor name	factor name	factor name	factor name	factor name	factor name	factor name	factor name	factor name	factor name
			c-Rel	c-Rel	c-Rel	c-Rel	c-Rel	c-Rel	c-Rel	c-Rel	c-Rel	c-Rel	c-Rel	c-Rel
			Kr	Kr	Kr	Kr	Kr	Kr	Kr	Kr	Kr	Kr	Kr	Kr
			MEIS1A/HOXA9	MEIS1A/HOXA9	MEIS1A/HOXA9	MEIS1A/HOXA9	MEIS1A/HOXA9	MEIS1A/HOXA9	MEIS1A/HOXA9	MEIS1A/HOXA9	MEIS1A/HOXA9	MEIS1A/HOXA9	MEIS1A/HOXA9	MEIS1A/HOXA9
			MEIS1B/HOXA9	MEIS1B/HOXA9	MEIS1B/HOXA9	MEIS1B/HOXA9	MEIS1B/HOXA9	MEIS1B/HOXA9	MEIS1B/HOXA9	MEIS1B/HOXA9	MEIS1B/HOXA9	MEIS1B/HOXA9	MEIS1B/HOXA9	MEIS1B/HOXA9
Scanning sequence ID: 2:210229563-210230563	ENSOARG00000019101	MAP2	factor name	factor name	factor name	factor name	factor name	factor name	factor name	factor name	factor name	factor name	factor name	factor name
			Nkx2-5	Nkx2-5	Nkx2-5	Nkx2-5	Nkx2-5	Nkx2-5	Nkx2-5	Nkx2-5	Nkx2-5	Nkx2-5	Nkx2-5	Nkx2-5
			HSF	HSF	HSF	HSF	HSF	HSF	HSF	HSF	HSF	HSF	HSF	HSF
			2001-10-01	2001-10-01	2001-10-01	2001-10-01	2001-10-01	2001-10-01	2001-10-01	2001-10-01	2001-10-01	2001-10-01	2001-10-01	2001-10-01
			HNF-1	HNF-1	HNF-1	HNF-1	HNF-1	HNF-1	HNF-1	HNF-1	HNF-1	HNF-1	HNF-1	HNF-1
Scanning sequence ID: 2:210409571-210410571	ENSOARG00000019133	UNC80	factor name	factor name	factor name	factor name	factor name	factor name	factor name	factor name	factor name	factor name	factor name	factor name
			XFD-2	XFD-2	XFD-2	XFD-2	XFD-2	XFD-2	XFD-2	XFD-2	XFD-2	XFD-2	XFD-2	XFD-2
			GCR1	GCR1	GCR1	GCR1	GCR1	GCR1	GCR1	GCR1	GCR1	GCR1	GCR1	GCR1
Scanning sequence ID: 2:204534159-204535159	ENSOARG00000019748	ENSOARG00000019748	factor name	factor name	factor name	factor name	factor name	factor name	factor name	factor name	factor name	factor name		factor name
			BR-C Z4	BR-C Z4	BR-C Z4	BR-C Z4	BR-C Z4	BR-C Z4	BR-C Z4	BR-C Z4	BR-C Z4	BR-C Z4	BR-C Z4	BR-C Z4
			GATA-1	GATA-1	GATA-1	GATA-1	GATA-1	GATA-1	GATA-1	GATA-1	GATA-1	GATA-1	GATA-1	GATA-1
			AP-1	AP-1	AP-1	AP-1	AP-1	AP-1	AP-1	AP-1	AP-1	AP-1	AP-1	AP-1
			Pax-4	Pax-4	Pax-4	Pax-4	Pax-4	Pax-4	Pax-4	Pax-4	Pax-4	Pax-4	Pax-4	Pax-4
			HNF-1	HNF-1	HNF-1	HNF-1	HNF-1	HNF-1	HNF-1	HNF-1	HNF-1	HNF-1	HNF-1	HNF-1
			HSF	HSF	HSF	HSF	HSF	HSF	HSF	HSF	HSF	HSF	HSF	HSF
Scanning sequence ID: 2:207214826-207215826	ENSOARG00000019754	GPR1	factor name	factor name	factor name	factor name	factor name	factor name	factor name	factor name	factor name	factor name	factor name	factor name
			2001-10-01	2001-10-01	2001-10-01	2001-10-01	2001-10-01	2001-10-01	2001-10-01	2001-10-01	2001-10-01	2001-10-01	2001-10-01	2001-10-01
			Kr	Kr	Kr	Kr	Kr	Kr	Kr	Kr	Kr	Kr	Kr	Kr
			SOX-9	SOX-9	SOX-9	SOX-9	SOX-9	SOX-9	SOX-9	SOX-9	SOX-9	SOX-9	SOX-9	SOX-9
Scanning sequence ID: 2:206406125-206407125	ENSOARG00000021424	ENSOARG00000021424	factor name	factor name	factor name	factor name	factor name	factor name	factor name	factor name	factor name	factor name		factor name
			Elk-1	Elk-1	Elk-1	Elk-1	Elk-1	Elk-1	Elk-1	Elk-1	Elk-1	Elk-1	Elk-1	Elk-1
			c-Ets-1(p54)	c-Ets-1(p54)	c-Ets-1(p54)	c-Ets-1(p54)	c-Ets-1(p54)	c-Ets-1(p54)	c-Ets-1(p54)	c-Ets-1(p54)	c-Ets-1(p54)	c-Ets-1(p54)	c-Ets-1(p54)	c-Ets-1(p54)
			FOXD3	FOXD3	FOXD3	FOXD3	FOXD3	FOXD3	FOXD3	FOXD3	FOXD3	FOXD3	FOXD3	FOXD3
			2001-10-01	2001-10-01	2001-10-01	2001-10-01	2001-10-01	2001-10-01	2001-10-01	2001-10-01	2001-10-01	2001-10-01	2001-10-01	2001-10-01
			2001-10-01	2001-10-01	2001-10-01	2001-10-01	2001-10-01	2001-10-01	2001-10-01	2001-10-01	2001-10-01	2001-10-01	2001-10-01	2001-10-01
			Nkx2-5	Nkx2-5	Nkx2-5	Nkx2-5	Nkx2-5	Nkx2-5	Nkx2-5	Nkx2-5	Nkx2-5	Nkx2-5	Nkx2-5	Nkx2-5
			Pax-4	Pax-4	Pax-4	Pax-4	Pax-4	Pax-4	Pax-4	Pax-4	Pax-4	Pax-4	Pax-4	Pax-4
Scanning sequence ID: 2:209843190-209844190	ENSOARG00000021429	U6/ENSOARG:21429	factor name	factor name	factor name	factor name	factor name	factor name	factor name	factor name	factor name	factor name	factor name	factor name
			HNF-1	HNF-1	HNF-1	HNF-1	HNF-1	HNF-1	HNF-1	HNF-1	HNF-1	HNF-1	HNF-1	HNF-1
			HNF-1	HNF-1	HNF-1	HNF-1	HNF-1	HNF-1	HNF-1	HNF-1	HNF-1	HNF-1	HNF-1	HNF-1
			Pax-4	Pax-4	Pax-4	Pax-4	Pax-4	Pax-4	Pax-4	Pax-4	Pax-4	Pax-4	Pax-4	Pax-4
			AP-1	AP-1	AP-1	AP-1	AP-1	AP-1	AP-1	AP-1	AP-1	AP-1	AP-1	AP-1
			Bcd	Bcd	Bcd	Bcd	Bcd	Bcd	Bcd	Bcd	Bcd	Bcd	Bcd	Bcd
			COMP1	COMP1	COMP1	COMP1	COMP1	COMP1	COMP1	COMP1	COMP1	COMP1	COMP1	COMP1
			HEN1	HEN1	HEN1	HEN1	HEN1	HEN1	HEN1	HEN1	HEN1	HEN1	HEN1	HEN1
Scanning sequence ID: 2:208679479-208680479	ENSOARG00000021677	5S_rRNA/ENSOARG:21677	factor name	factor name	factor name	factor name	factor name	factor name	factor name	factor name	factor name	factor name	factor name	factor name
			c-Rel	c-Rel	c-Rel	c-Rel	c-Rel	c-Rel	c-Rel	c-Rel	c-Rel	c-Rel	c-Rel	c-Rel
			Poly	Poly	Poly	Poly	Poly	Poly	Poly	Poly	Poly	Poly	Poly	Poly
			A	A	A	A	A	A	A	A	A	A	A	A
			downstream	downstream	downstream	downstream	downstream	downstream	downstream	downstream	downstream	downstream	downstream	downstream
			element	element	element	element	element	element	element	element	element	element	element	element
Scanning sequence ID: 2:207469020-207470020	ENSOARG00000022936	ENSOARG00000022936	factor name	factor name	factor name	factor name	factor name	factor name	factor name	factor name	factor name	factor name	factor name	factor name
			MCM1	MCM1	MCM1	MCM1	MCM1	MCM1	MCM1	MCM1	MCM1	MCM1	MCM1	MCM1
			CDP CR1	CDP CR1	CDP CR1	CDP CR1	CDP CR1	CDP CR1	CDP CR1	CDP CR1	CDP CR1	CDP CR1	CDP CR1	CDP CR1
			Cart-1	Cart-1	Cart-1	Cart-1	Cart-1	Cart-1	Cart-1	Cart-1	Cart-1	Cart-1	Cart-1	Cart-1
			HNF-1	HNF-1	HNF-1	HNF-1	HNF-1	HNF-1	HNF-1	HNF-1	HNF-1	HNF-1	HNF-1	HNF-1
			C/EBP	C/EBP	C/EBP	C/EBP	C/EBP	C/EBP	C/EBP	C/EBP	C/EBP	C/EBP	C/EBP	C/EBP
			2001-10-01	2001-10-01	2001-10-01	2001-10-01	2001-10-01	2001-10-01	2001-10-01	2001-10-01	2001-10-01	2001-10-01	2001-10-01	2001-10-01
Scanning sequence ID: 2:207199241-207200241	ENSOARG00000024075	snoZ196	factor name	factor name	factor name	factor name	factor name	factor name	factor name	factor name	factor name	factor name	factor name	factor name
			HNF-1	HNF-1	HNF-1	HNF-1	HNF-1	HNF-1	HNF-1	HNF-1	HNF-1	HNF-1	HNF-1	HNF-1
			Pax-6	Pax-6	Pax-6	Pax-6	Pax-6	Pax-6	Pax-6	Pax-6	Pax-6	Pax-6	Pax-6	Pax-6
			CF2-II	CF2-II	CF2-II	CF2-II	CF2-II	CF2-II	CF2-II	CF2-II	CF2-II	CF2-II	CF2-II	CF2-II
			CF2-II	CF2-II	CF2-II	CF2-II	CF2-II	CF2-II	CF2-II	CF2-II	CF2-II	CF2-II	CF2-II	CF2-II
			HSF	HSF	HSF	HSF	HSF	HSF	HSF	HSF	HSF	HSF	HSF	HSF
			HNF-3beta	HNF-3beta	HNF-3beta	HNF-3beta	HNF-3beta	HNF-3beta	HNF-3beta	HNF-3beta	HNF-3beta	HNF-3beta	HNF-3beta	HNF-3beta
Scanning sequence ID: 2:205367475-205368475	ENSOARG00000024217	U6/ENSOARG:24217	factor name	factor name	factor name	factor name	factor name	factor name	factor name	factor name	factor name	factor name	factor name	factor name
			c-Rel	c-Rel	c-Rel	c-Rel	c-Rel	c-Rel	c-Rel	c-Rel	c-Rel	c-Rel	c-Rel	c-Rel
			Kr	Kr	Kr	Kr	Kr	Kr	Kr	Kr	Kr	Kr	Kr	Kr
			HSF	HSF	HSF	HSF	HSF	HSF	HSF	HSF	HSF	HSF	HSF	HSF
			AGL3	AGL3	AGL3	AGL3	AGL3	AGL3	AGL3	AGL3	AGL3	AGL3	AGL3	AGL3
			AGL3	AGL3	AGL3	AGL3	AGL3	AGL3	AGL3	AGL3	AGL3	AGL3	AGL3	AGL3
Scanning sequence ID: 2:204402242-204403242	ENSOARG00000024629	ENSOARG00000024629	factor name	factor name	factor name	factor name	factor name	factor name	factor name	factor name	factor name	factor name	factor name	factor name
			Nkx2-5	Nkx2-5	Nkx2-5	Nkx2-5	Nkx2-5	Nkx2-5	Nkx2-5	Nkx2-5	Nkx2-5	Nkx2-5	Nkx2-5	Nkx2-5
			CRP	CRP	CRP	CRP	CRP	CRP	CRP	CRP	CRP	CRP	CRP	CRP
			HSF	HSF	HSF	HSF	HSF	HSF	HSF	HSF	HSF	HSF	HSF	HSF
			Pax-6	Pax-6	Pax-6	Pax-6	Pax-6	Pax-6	Pax-6	Pax-6	Pax-6	Pax-6	Pax-6	Pax-6
			Pax-4	Pax-4	Pax-4	Pax-4	Pax-4	Pax-4	Pax-4	Pax-4	Pax-4	Pax-4	Pax-4	Pax-4
			v-Myb	v-Myb	v-Myb	v-Myb	v-Myb	v-Myb	v-Myb	v-Myb	v-Myb	v-Myb	v-Myb	v-Myb
			HNF-4	HNF-4	HNF-4	HNF-4	HNF-4	HNF-4	HNF-4	HNF-4	HNF-4	HNF-4	HNF-4	HNF-4
Scanning sequence ID: 2:208110505-208111505	ENSOARG00000024818	ENSOARG00000024818	factor name	factor name	factor name	factor name	factor name	factor name	factor name	factor name	factor name	factor name	factor name	factor name
			Pax-6	Pax-6	Pax-6	Pax-6	Pax-6	Pax-6	Pax-6	Pax-6	Pax-6	Pax-6	Pax-6	Pax-6
			v-Myb	v-Myb	v-Myb	v-Myb	v-Myb	v-Myb	v-Myb	v-Myb	v-Myb	v-Myb	v-Myb	v-Myb
Scanning sequence ID: 2:207199632-207200632	ENSOARG00000024950	SNORA41	factor name	factor name	factor name	factor name	factor name	factor name	factor name	factor name	factor name	factor name	factor name	factor name
			CF2-II	CF2-II	CF2-II	CF2-II	CF2-II	CF2-II	CF2-II	CF2-II	CF2-II	CF2-II	CF2-II	CF2-II
			CF2-II	CF2-II	CF2-II	CF2-II	CF2-II	CF2-II	CF2-II	CF2-II	CF2-II	CF2-II	CF2-II	CF2-II
			HSF	HSF	HSF	HSF	HSF	HSF	HSF	HSF	HSF	HSF	HSF	HSF
			HNF-3beta	HNF-3beta	HNF-3beta	HNF-3beta	HNF-3beta	HNF-3beta	HNF-3beta	HNF-3beta	HNF-3beta	HNF-3beta	HNF-3beta	HNF-3beta
			HSF	HSF	HSF	HSF	HSF	HSF	HSF	HSF	HSF	HSF	HSF	HSF
Scanning sequence ID: 2:207646675-207647675	ENSOARG00000025842	ENSOARG00000025842	factor name	factor name	factor name	factor name	factor name	factor name	factor name	factor name	factor name	factor name	factor name	factor name
			HNF-4	HNF-4	HNF-4	HNF-4	HNF-4	HNF-4	HNF-4	HNF-4	HNF-4	HNF-4	HNF-4	HNF-4
			HSF	HSF	HSF	HSF	HSF	HSF	HSF	HSF	HSF	HSF	HSF	HSF
			Ttk 69K	Ttk 69K	Ttk 69K	Ttk 69K	Ttk 69K	Ttk 69K	Ttk 69K	Ttk 69K	Ttk 69K	Ttk 69K	Ttk 69K	Ttk 69K
			NF-kappaB	NF-kappaB	NF-kappaB	NF-kappaB	NF-kappaB	NF-kappaB	NF-kappaB	NF-kappaB	NF-kappaB	NF-kappaB	NF-kappaB	NF-kappaB
			E74A	E74A	E74A	E74A	E74A	E74A	E74A	E74A	E74A	E74A	E74A	E74A
			2001-10-01	2001-10-01	2001-10-01	2001-10-01	2001-10-01	2001-10-01	2001-10-01	2001-10-01	2001-10-01	2001-10-01	2001-10-01	2001-10-01
Scanning sequence ID: 2:207688957-207689957	ENSOARG00000025843	ENSOARG00000025843	factor name	factor name	factor name	factor name	factor name	factor name	factor name	factor name	factor name	factor name	factor name	factor name
			2001-10-01	2001-10-01	2001-10-01	2001-10-01	2001-10-01	2001-10-01	2001-10-01	2001-10-01	2001-10-01	2001-10-01	2001-10-01	2001-10-01
			Pax-6	Pax-6	Pax-6	Pax-6	Pax-6	Pax-6	Pax-6	Pax-6	Pax-6	Pax-6	Pax-6	Pax-6
			2001-10-01	2001-10-01	2001-10-01	2001-10-01	2001-10-01	2001-10-01	2001-10-01	2001-10-01	2001-10-01	2001-10-01	2001-10-01	2001-10-01
			TCF11/MafG	TCF11/MafG	TCF11/MafG	TCF11/MafG	TCF11/MafG	TCF11/MafG	TCF11/MafG	TCF11/MafG	TCF11/MafG	TCF11/MafG	TCF11/MafG	TCF11/MafG
			2001-10-01	2001-10-01	2001-10-01	2001-10-01	2001-10-01	2001-10-01	2001-10-01	2001-10-01	2001-10-01	2001-10-01	2001-10-01	2001-10-01
Scanning sequence ID: 2:208643640-208644640	ENSOARG00000025844	ENSOARG00000025844	factor name	factor name	factor name	factor name	factor name	factor name	factor name	factor name	factor name	factor name	factor name	factor name
			C/EBP	C/EBP	C/EBP	C/EBP	C/EBP	C/EBP	C/EBP	C/EBP	C/EBP	C/EBP	C/EBP	C/EBP
			2001-10-01	2001-10-01	2001-10-01	2001-10-01	2001-10-01	2001-10-01	2001-10-01	2001-10-01	2001-10-01	2001-10-01	2001-10-01	2001-10-01
			2001-10-01	2001-10-01	2001-10-01	2001-10-01	2001-10-01	2001-10-01	2001-10-01	2001-10-01	2001-10-01	2001-10-01	2001-10-01	2001-10-01
Scanning sequence ID: 2:209579884-209580884	ENSOARG00000025845	ENSOARG00000025845	factor name	factor name	factor name	factor name	factor name	factor name	factor name	factor name	factor name	factor name	factor name	factor name
			COMP1	COMP1	COMP1	COMP1	COMP1	COMP1	COMP1	COMP1	COMP1	COMP1	COMP1	COMP1
			AP-1	AP-1	AP-1	AP-1	AP-1	AP-1	AP-1	AP-1	AP-1	AP-1	AP-1	AP-1
			FOXJ2	FOXJ2	FOXJ2	FOXJ2	FOXJ2	FOXJ2	FOXJ2	FOXJ2	FOXJ2	FOXJ2	FOXJ2	FOXJ2
			STRE	STRE	STRE	STRE	STRE	STRE	STRE	STRE	STRE	STRE	STRE	STRE
			ER	ER	ER	ER	ER	ER	ER	ER	ER	ER	ER	ER
Scanning sequence ID: 3:128959986-128960986	ENSOARG00000015782	PLEKHG7	factor name	factor name	factor name	factor name	factor name	factor name	factor name	factor name	factor name	factor name	factor name	factor name
			2001-10-01	2001-10-01	2001-10-01	2001-10-01	2001-10-01	2001-10-01	2001-10-01	2001-10-01	2001-10-01	2001-10-01	2001-10-01	2001-10-01
			HSF	HSF	HSF	HSF	HSF	HSF	HSF	HSF	HSF	HSF	HSF	HSF
			myogenin	myogenin	myogenin	myogenin	myogenin	myogenin	myogenin	myogenin	myogenin	myogenin	myogenin	myogenin
			NF-1	NF-1	NF-1	NF-1	NF-1	NF-1	NF-1	NF-1	NF-1	NF-1	NF-1	NF-1
Scanning sequence ID: 3:129136032-129137032	ENSOARG00000015811	EEA1	factor name	factor name	factor name	factor name	factor name	factor name	factor name	factor name	factor name	factor name	factor name	factor name
			Elk-1	Elk-1	Elk-1	Elk-1	Elk-1	Elk-1	Elk-1	Elk-1	Elk-1	Elk-1	Elk-1	Elk-1
			FOXJ2	FOXJ2	FOXJ2	FOXJ2	FOXJ2	FOXJ2	FOXJ2	FOXJ2	FOXJ2	FOXJ2	FOXJ2	FOXJ2
Scanning sequence ID: 3:129563071-129564071	ENSOARG00000015830	NUDT4	factor name	factor name	factor name	factor name	factor name	factor name	factor name	factor name	factor name	factor name	factor name	factor name
			2001-10-01	2001-10-01	2001-10-01	2001-10-01	2001-10-01	2001-10-01	2001-10-01	2001-10-01	2001-10-01	2001-10-01	2001-10-01	2001-10-01
			c-Rel	c-Rel	c-Rel	c-Rel	c-Rel	c-Rel	c-Rel	c-Rel	c-Rel	c-Rel	c-Rel	c-Rel
			dl	dl	dl	dl	dl	dl	dl	dl	dl	dl	dl	dl
			c-Rel	c-Rel	c-Rel	c-Rel	c-Rel	c-Rel	c-Rel	c-Rel	c-Rel	c-Rel	c-Rel	c-Rel
			COMP1	COMP1	COMP1	COMP1	COMP1	COMP1	COMP1	COMP1	COMP1	COMP1	COMP1	COMP1
Scanning sequence ID: 3:129580059-129581059	ENSOARG00000015838	ENSOARG00000015838	factor name	factor name	factor name	factor name	factor name	factor name	factor name	factor name	factor name	factor name	factor name	factor name
			v-Myb	v-Myb	v-Myb	v-Myb	v-Myb	v-Myb	v-Myb	v-Myb	v-Myb	v-Myb	v-Myb	v-Myb
Scanning sequence ID: 3:129631326-129632326	ENSOARG00000015849	MRPL42	factor name	factor name	factor name	factor name	factor name	factor name	factor name	factor name	factor name	factor name	factor name	factor name
			2001-10-01	2001-10-01	2001-10-01	2001-10-01	2001-10-01	2001-10-01	2001-10-01	2001-10-01	2001-10-01	2001-10-01	2001-10-01	2001-10-01
			HNF-1	HNF-1	HNF-1	HNF-1	HNF-1	HNF-1	HNF-1	HNF-1	HNF-1	HNF-1	HNF-1	HNF-1
			HNF-1	HNF-1	HNF-1	HNF-1	HNF-1	HNF-1	HNF-1	HNF-1	HNF-1	HNF-1	HNF-1	HNF-1
			HNF-1	HNF-1	HNF-1	HNF-1	HNF-1	HNF-1	HNF-1	HNF-1	HNF-1	HNF-1	HNF-1	HNF-1
			Pax-6	Pax-6	Pax-6	Pax-6	Pax-6	Pax-6	Pax-6	Pax-6	Pax-6	Pax-6	Pax-6	Pax-6
			2001-10-01	2001-10-01	2001-10-01	2001-10-01	2001-10-01	2001-10-01	2001-10-01	2001-10-01	2001-10-01	2001-10-01	2001-10-01	2001-10-01
			HNF-4	HNF-4	HNF-4	HNF-4	HNF-4	HNF-4	HNF-4	HNF-4	HNF-4	HNF-4	HNF-4	HNF-4
			HSF	HSF	HSF	HSF	HSF	HSF	HSF	HSF	HSF	HSF	HSF	HSF
Scanning sequence ID: 3:129719516-129720516	ENSOARG00000015864	SOCS2	factor name	factor name	factor name	factor name	factor name	factor name	factor name	factor name	factor name	factor name	factor name	factor name
			GCR1	GCR1	GCR1	GCR1	GCR1	GCR1	GCR1	GCR1	GCR1	GCR1	GCR1	GCR1
			c-Rel	c-Rel	c-Rel	c-Rel	c-Rel	c-Rel	c-Rel	c-Rel	c-Rel	c-Rel	c-Rel	c-Rel
Scanning sequence ID: 3:129819311-129820311	ENSOARG00000015871	CRADD	factor name	factor name	factor name	factor name	factor name	factor name	factor name	factor name	factor name	factor name	factor name	factor name
			USF	USF	USF	USF	USF	USF	USF	USF	USF	USF	USF	USF
			FOXD3	FOXD3	FOXD3	FOXD3	FOXD3	FOXD3	FOXD3	FOXD3	FOXD3	FOXD3	FOXD3	FOXD3
			HNF-4	HNF-4	HNF-4	HNF-4	HNF-4	HNF-4	HNF-4	HNF-4	HNF-4	HNF-4	HNF-4	HNF-4
			COMP1	COMP1	COMP1	COMP1	COMP1	COMP1	COMP1	COMP1	COMP1	COMP1	COMP1	COMP1
			Brn-2	Brn-2	Brn-2	Brn-2	Brn-2	Brn-2	Brn-2	Brn-2	Brn-2	Brn-2	Brn-2	Brn-2
			CRP	CRP	CRP	CRP	CRP	CRP	CRP	CRP	CRP	CRP	CRP	CRP
Scanning sequence ID: 3:130270380-130271380	ENSOARG00000015895	PLXNC1	factor name	factor name	factor name	factor name	factor name	factor name	factor name	factor name	factor name	factor name	factor name	factor name
			Evi-1	Evi-1	Evi-1	Evi-1	Evi-1	Evi-1	Evi-1	Evi-1	Evi-1	Evi-1	Evi-1	Evi-1
Scanning sequence ID: 3:130675880-130676880	ENSOARG00000015916	CEP83	factor name	factor name	factor name	factor name	factor name	factor name	factor name	factor name	factor name	factor name	factor name	factor name
			myogenin	myogenin	myogenin	myogenin	myogenin	myogenin	myogenin	myogenin	myogenin	myogenin	myogenin	myogenin
			NF-1	NF-1	NF-1	NF-1	NF-1	NF-1	NF-1	NF-1	NF-1	NF-1	NF-1	NF-1
			HNF-3beta	HNF-3beta	HNF-3beta	HNF-3beta	HNF-3beta	HNF-3beta	HNF-3beta	HNF-3beta	HNF-3beta	HNF-3beta	HNF-3beta	HNF-3beta
			FOXD3	FOXD3	FOXD3	FOXD3	FOXD3	FOXD3	FOXD3	FOXD3	FOXD3	FOXD3	FOXD3	FOXD3
			Elk-1	Elk-1	Elk-1	Elk-1	Elk-1	Elk-1	Elk-1	Elk-1	Elk-1	Elk-1	Elk-1	Elk-1
			Nkx2-5	Nkx2-5	Nkx2-5	Nkx2-5	Nkx2-5	Nkx2-5	Nkx2-5	Nkx2-5	Nkx2-5	Nkx2-5	Nkx2-5	Nkx2-5
			Pax-6	Pax-6	Pax-6	Pax-6	Pax-6	Pax-6	Pax-6	Pax-6	Pax-6	Pax-6	Pax-6	Pax-6
Scanning sequence ID: 3:130842503-130843503	ENSOARG00000015940	TMCC3	factor name	factor name	factor name	factor name	factor name	factor name	factor name	factor name	factor name	factor name	factor name	factor name
			NF-kappaB	NF-kappaB	NF-kappaB	NF-kappaB	NF-kappaB	NF-kappaB	NF-kappaB	NF-kappaB	NF-kappaB	NF-kappaB	NF-kappaB	NF-kappaB
			c-Rel	c-Rel	c-Rel	c-Rel	c-Rel	c-Rel	c-Rel	c-Rel	c-Rel	c-Rel	c-Rel	c-Rel
			NF-kappaB	NF-kappaB	NF-kappaB	NF-kappaB	NF-kappaB	NF-kappaB	NF-kappaB	NF-kappaB	NF-kappaB	NF-kappaB	NF-kappaB	NF-kappaB
			HNF-4	HNF-4	HNF-4	HNF-4	HNF-4	HNF-4	HNF-4	HNF-4	HNF-4	HNF-4	HNF-4	HNF-4
			HFH-3	HFH-3	HFH-3	HFH-3	HFH-3	HFH-3	HFH-3	HFH-3	HFH-3	HFH-3	HFH-3	HFH-3
			FOXD3	FOXD3	FOXD3	FOXD3	FOXD3	FOXD3	FOXD3	FOXD3	FOXD3	FOXD3	FOXD3	FOXD3
			FOXD3	FOXD3	FOXD3	FOXD3	FOXD3	FOXD3	FOXD3	FOXD3	FOXD3	FOXD3	FOXD3	FOXD3
			FOXD3	FOXD3	FOXD3	FOXD3	FOXD3	FOXD3	FOXD3	FOXD3	FOXD3	FOXD3	FOXD3	FOXD3
			FOXD3	FOXD3	FOXD3	FOXD3	FOXD3	FOXD3	FOXD3	FOXD3	FOXD3	FOXD3	FOXD3	FOXD3
			Nkx2-5	Nkx2-5	Nkx2-5	Nkx2-5	Nkx2-5	Nkx2-5	Nkx2-5	Nkx2-5	Nkx2-5	Nkx2-5	Nkx2-5	Nkx2-5
Scanning sequence ID: 3:129964776-129965776	ENSOARG00000016779	ENSOARG00000016779	factor name	factor name	factor name	factor name	factor name	factor name	factor name	factor name	factor name	factor name	factor name	factor name
			Nkx2-5	Nkx2-5	Nkx2-5	Nkx2-5	Nkx2-5	Nkx2-5	Nkx2-5	Nkx2-5	Nkx2-5	Nkx2-5	Nkx2-5	Nkx2-5
			Pax-6	Pax-6	Pax-6	Pax-6	Pax-6	Pax-6	Pax-6	Pax-6	Pax-6	Pax-6	Pax-6	Pax-6
			COMP1	COMP1	COMP1	COMP1	COMP1	COMP1	COMP1	COMP1	COMP1	COMP1	COMP1	COMP1
			CDP CR1	CDP CR1	CDP CR1	CDP CR1	CDP CR1	CDP CR1	CDP CR1	CDP CR1	CDP CR1	CDP CR1	CDP CR1	CDP CR1
			AP-1	AP-1	AP-1	AP-1	AP-1	AP-1	AP-1	AP-1	AP-1	AP-1	AP-1	AP-1
Scanning sequence ID: 5:95303445-95304445	ENSOARG00000018163	RGMB	factor name	factor name	factor name	factor name	factor name	factor name	factor name	factor name	factor name	factor name	factor name	factor name
			CF2-II	CF2-II	CF2-II	CF2-II	CF2-II	CF2-II	CF2-II	CF2-II	CF2-II	CF2-II	CF2-II	CF2-II
			CF2-II	CF2-II	CF2-II	CF2-II	CF2-II	CF2-II	CF2-II	CF2-II	CF2-II	CF2-II	CF2-II	CF2-II
			AP-1	AP-1	AP-1	AP-1	AP-1	AP-1	AP-1	AP-1	AP-1	AP-1	AP-1	AP-1
			HSF	HSF	HSF	HSF	HSF	HSF	HSF	HSF	HSF	HSF	HSF	HSF
Scanning sequence ID: 5:95559633-95560633	ENSOARG00000018212	CHD1	factor name	factor name	factor name	factor name	factor name	factor name	factor name	factor name	factor name	factor name	factor name	factor name
			FOXD3	FOXD3	FOXD3	FOXD3	Staf	FOXD3	FOXD3	FOXD3	FOXD3	FOXD3	FOXD3	FOXD3
			Evi-1	Evi-1	FOXD3	FOXD3	FOXD3	Evi-1	Evi-1	Evi-1	FOXD3	Evi-1	Evi-1	Evi-1
				2001-10-01	2001-10-01	2001-10-01	Evi-1	2001-10-01				2001-10-01
Scanning sequence ID: 5:95336678-95337678	ENSOARG00000021441	U3/ENSOARG:21441	factor name	factor name	factor name	factor name	factor name	factor name	factor name	factor name	factor name	factor name	factor name	factor name
			SOX-9	SOX-9	SOX-9	SOX-9	SOX-9	SOX-9	SOX-9	SOX-9	SOX-9	SOX-9	SOX-9	SOX-9
			Hand1/E47	Hand1/E47	Hand1/E47	Hand1/E47	Hand1/E47	Hand1/E47	Hand1/E47	Hand1/E47	Hand1/E47	Hand1/E47	Hand1/E47	Hand1/E47
			HNF-1	HNF-1	HNF-1	HNF-1	HNF-1	HNF-1	HNF-1	HNF-1	HNF-1	HNF-1	HNF-1	HNF-1
Scanning sequence ID: 5:95111332-95112332	ENSOARG00000025333	ENSOARG00000025333	factor name	factor name	factor name	factor name	factor name	factor name	factor name	factor name	factor name	factor name	factor name	factor name
			HNF-4	HNF-4	HNF-4	HNF-4	HNF-4	HNF-4	HNF-4	HNF-4	HNF-4	HNF-4	HNF-4	HNF-4
			FOXJ2	FOXJ2	FOXJ2	FOXJ2	FOXJ2	FOXJ2	FOXJ2	FOXJ2	FOXJ2	FOXJ2	FOXJ2	FOXJ2
			Pax-4	Pax-4	Pax-4	Pax-4	Pax-4	Pax-4	Pax-4	Pax-4	Pax-4	Pax-4	Pax-4	Pax-4
			Nkx2-5	Nkx2-5	Nkx2-5	Nkx2-5	Nkx2-5	Nkx2-5	Nkx2-5	Nkx2-5	Nkx2-5	Nkx2-5	Nkx2-5	Nkx2-5
			Pax-6	Pax-6	Pax-6	Pax-6	Pax-6	Pax-6	Pax-6	Pax-6	Pax-6	Pax-6	Pax-6	Pax-6
			BR-C Z1	BR-C Z1	BR-C Z1	BR-C Z1	BR-C Z1	BR-C Z1	BR-C Z1	BR-C Z1	BR-C Z1	BR-C Z1	BR-C Z1	BR-C Z1
			MyoD	MyoD	MyoD	MyoD	MyoD	MyoD	MyoD	MyoD	MyoD	MyoD	MyoD	MyoD
Scanning sequence ID: 5:96267956-96268956	ENSOARG00000025334	ENSOARG00000025334	factor name	factor name	factor name	factor name	factor name	factor name	factor name	factor name	factor name	factor name	factor name	factor name
													HNF-4
													AP-1
													COMP1
													AP-1
					2001-10-01								2001-10-01	2001-10-01
				HNF-1	HNF-1				HNF-1				HNF-1	HNF-1
				Evi-1	Evi-1		Evi-1		Evi-1		Evi-1		Evi-1	Evi-1
				Cart-1	Cart-1		Cart-1		Cart-1		Cart-1		Cart-1	Cart-1
				Cart-1	Cart-1		Cart-1		Cart-1		Cart-1		Cart-1	Cart-1
				Evi-1	Evi-1		Evi-1		Evi-1		Evi-1		Evi-1	Evi-1
			Pax-6	Pax-6	Pax-6		Pax-6	Pax-6	Pax-6		Pax-6			Pax-6
			2001-10-01	2001-10-01	2001-10-01	2001-10-01	2001-10-01	2001-10-01	2001-10-01	2001-10-01	2001-10-01	2001-10-01		2001-10-01
			myogenin	myogenin		myogenin	myogenin	myogenin	myogenin	myogenin	myogenin	myogenin
			NF-1	NF-1		NF-1	NF-1	NF-1	NF-1	NF-1	NF-1	NF-1
			myogenin	myogenin		myogenin	myogenin	myogenin	myogenin	myogenin	myogenin	myogenin
			NF-1	NF-1		NF-1	NF-1	NF-1	NF-1	NF-1	NF-1	NF-1
			CRP	CRP		CRP	CRP	CRP		CRP	CRP	CRP
			Pax-6			Pax-6		Pax-6		Pax-6		Pax-6
			2001-10-01			2001-10-01		2001-10-01		2001-10-01		2001-10-01
			Nkx2-5							CF2-II
										CF2-II
						Nkx2-5		Nkx2-5		Nkx2-5		Nkx2-5
						HNF-4				HNF-4		HNF-4
						AP-1				AP-1
Scanning sequence ID: 16:33266815-33267815	ENSOARG00000008985	C6	factor name	factor name	factor name	factor name	factor name	factor name	factor name	factor name	factor name	factor name	factor name	factor name
										Pax-6
								Pax-6		2001-10-01
								2001-10-01		2001-10-01
								2001-10-01		STRE			Pax-6
							STRE	STRE		TCF11/MafG	TCF11/MafG		STRE
			myogenin	myogenin	myogenin	myogenin	myogenin	myogenin	myogenin	myogenin	myogenin		myogenin	myogenin
			NF-1	NF-1	NF-1	NF-1	NF-1	NF-1	NF-1	NF-1	NF-1		NF-1	NF-1
			GATA-3	GATA-3	GATA-3	GATA-3			dl	dl	dl	GATA-3		dl
			GATA-3		GATA-3	GATA-3			Evi-1			GATA-3
			Evi-1		Evi-1	Evi-1						Evi-1
Scanning sequence ID: 16:33387703-33388703	ENSOARG00000009007	MROH2B	factor name	factor name	factor name	factor name	factor name	factor name	factor name	factor name	factor name	factor name	factor name	factor name
								Evi-1		Evi-1			Evi-1
			HNF-1	HNF-1	HNF-1	HNF-1	HNF-1	HNF-1	HNF-1	HNF-1	HNF-1	HNF-1	HNF-1	HNF-1
			HNF-1	HNF-1	HNF-1	HNF-1	HNF-1		HNF-1			HNF-1
			Pax-6	Pax-6	Pax-6	Pax-6			Pax-6			Pax-6
			Hand1/E47			Hand1/E47			Hand1/E47			Hand1/E47
Scanning sequence ID: 16:33542035-33543035	ENSOARG00000009128	C7	factor name	factor name	factor name	factor name	factor name	factor name	factor name	factor name	factor name	factor name	factor name	factor name
							2001-10-01	2001-10-01		2001-10-01	2001-10-01		2001-10-01
				2001-10-01	2001-10-01		2001-10-01	2001-10-01	2001-10-01	2001-10-01	2001-10-01		2001-10-01	2001-10-01
			BR-C Z4	BR-C Z4	BR-C Z4	BR-C Z4	BR-C Z4		BR-C Z4		BR-C Z4	BR-C Z4		BR-C Z4
			Evi-1			Evi-1						Evi-1
												HSF
Scanning sequence ID: 16:33580406-33581406	ENSOARG00000009262	CARD6	factor name	factor name	factor name	factor name	factor name	factor name	factor name	factor name	factor name	factor name	factor name	factor name
										BR-C Z4	BR-C Z4		BR-C Z4
								CF2-II		CF2-II	CF2-II		CF2-II
								CF2-II		CF2-II	CF2-II		CF2-II
								CF2-II		CF2-II	CF2-II		CF2-II
								CF2-II		CF2-II	CF2-II		CF2-II
							CF2-II	CF2-II		CF2-II	CF2-II		CF2-II
							CF2-II	CF2-II		CF2-II	CF2-II		CF2-II
				2001-10-01	2001-10-01		2001-10-01	2001-10-01		2001-10-01	2001-10-01		2001-10-01	2001-10-01
				HNF-4	HNF-4		HNF-4	HNF-4	HNF-4	HNF-4	HNF-4		HNF-4	HNF-4
			Pax-4	Pax-4	Pax-4	Pax-4	Pax-4	Pax-4	Pax-4	Pax-4	Pax-4		Pax-4	Pax-4
			Pax-4	Pax-4	Pax-4	Pax-4	Pax-4		Pax-4		Pax-4	Pax-4		Pax-4
			HNF-3beta			HNF-3beta						HNF-3beta
			FOXD3			FOXD3						FOXD3
Scanning sequence ID: 16:33616598-33617598	ENSOARG00000009317	PRKAA1	factor name	factor name	factor name	factor name	factor name	factor name	factor name	factor name	factor name	factor name		factor name
										FOXD3
								c-Myb		c-Myb	c-Myb
							Evi-1	Evi-1		Evi-1	Evi-1
			AP-1	AP-1	AP-1	AP-1	AP-1	AP-1	AP-1	AP-1	AP-1			AP-1
			HNF-4	HNF-4	HNF-4	HNF-4	HNF-4	HNF-4	HNF-4	HNF-4	HNF-4			HNF-4
			AP-1	AP-1	AP-1	AP-1	AP-1	AP-1	AP-1	AP-1	AP-1	AP-1		AP-1
			HNF-1	HNF-1	HNF-1	HNF-1	HNF-1		HNF-1		HNF-1	HNF-1		HNF-1
			FOXJ2	FOXJ2	FOXJ2	FOXJ2	FOXJ2		FOXJ2			FOXJ2		FOXJ2
			FOXJ2	FOXJ2	FOXJ2	FOXJ2	FOXJ2		FOXJ2			FOXJ2		FOXJ2
			HSF			HSF			HSF			HSF
Scanning sequence ID: 16:33652426-33653426	ENSOARG00000009358	TTC33		factor name	factor name		factor name	factor name		factor name	factor name	factor name	factor name	factor name
								CRP		CRP	CRP		CRP
							Bcd	Bcd		Bcd	Bcd		Bcd
				SBF-1	SBF-1		SBF-1	SBF-1		SBF-1	SBF-1	Pax-6	SBF-1	SBF-1
Scanning sequence ID: 16:33707155-33708155	ENSOARG00000009401	PTGER4	factor name	factor name	factor name	factor name	factor name	factor name	factor name	factor name	factor name	factor name	factor name	factor name
													HNF-4
							Pax-6	Pax-6		Pax-6	Pax-6		Pax-6
							2001-10-01	2001-10-01		2001-10-01	2001-10-01		2001-10-01
							2001-10-01	2001-10-01		2001-10-01	2001-10-01		2001-10-01
				HNF-4	HNF-4		HNF-4	HNF-4		HNF-4	HNF-4		HNF-4	HNF-4
				2001-10-01	2001-10-01		2001-10-01	2001-10-01		2001-10-01	2001-10-01		2001-10-01	2001-10-01
			STRE	STRE	STRE	STRE	STRE	STRE	STRE	STRE	STRE		STRE	STRE
			COMP1	COMP1	COMP1	COMP1	COMP1	COMP1	COMP1	COMP1	COMP1	COMP1		COMP1
			COMP1			COMP1			COMP1			COMP1
			2001-10-01									2001-10-01
												CCAAT box
Scanning sequence ID: 16:34975596-34976596	ENSOARG00000009431	DAB2	factor name	factor name	factor name	factor name	factor name	factor name	factor name	factor name	factor name	factor name	factor name	factor name
										v-Myb	v-Myb		v-Myb
					CDP CR3+HD				CDP CR3+HD	CDP CR3+HD	CDP CR3+HD		CDP CR3+HD	CDP CR3+HD
				TCF11/MafG	TCF11/MafG	TCF11/MafG			TCF11/MafG	TCF11/MafG	TCF11/MafG		TCF11/MafG	TCF11/MafG
			HNF-1	HNF-1	HNF-1	HNF-1	HNF-1	HNF-1	HNF-1
			Pax-6				Pax-6	v-Myb				Pax-6
			2001-10-01				2001-10-01	CDP CR3+HD				2001-10-01
			AP-1				AP-1					AP-1
			FOXD3									FOXD3
			Nkx2-5									Nkx2-5
			BR-C Z4									BR-C Z4
Scanning sequence ID: 16:35013734-35014734	ENSOARG00000009510	C9	factor name	factor name	factor name	factor name	factor name	factor name	factor name	factor name	factor name	factor name	factor name	factor name
								Nkx2-5			Nkx2-5
								2001-10-01			2001-10-01
								HSF		c-Rel	c-Rel		c-Rel	c-Rel
				AP-1	AP-1			AP-1	AP-1	AP-1	AP-1		AP-1	AP-1
				v-Myb	v-Myb	v-Myb	v-Myb		v-Myb	v-Myb			v-Myb	v-Myb
			HSF	HSF	HSF	HSF	HSF		HSF
			BR-C Z4				BR-C Z4					c-Rel
			Croc				Croc					Croc
			Evi-1									Evi-1
			TCF11/MafG									TCF11/MafG
			Kr									HNF-1
			FOXD3									Kr
			FOXD3									FOXD3
			FOXD3									FOXD3
												FOXD3
												CRP
Scanning sequence ID: 16:35169143-35170143	ENSOARG00000009551	FYB	factor name	factor name	factor name	factor name	factor name	factor name	factor name	factor name	factor name	factor name	factor name	factor name
								2001-10-01			2001-10-01
					AbaA	AbaA		AbaA			AbaA		AbaA	AbaA
					CP2	CP2		CP2	CP2	CP2	CP2		CP2	CP2
					Kr	Kr		Kr	Kr	Kr	Kr		Kr	Kr
				v-Myb	v-Myb	v-Myb		v-Myb	v-Myb	v-Myb	v-Myb		HNF-3beta	HNF-3beta
				Hand1/E47	Hand1/E47	Hand1/E47			Hand1/E47	Hand1/E47			FOXD3	FOXD3
				E47	E47	E47	E47		E47	E47			Hand1/E47	v-Myb
				NF-kappaB	NF-kappaB	NF-kappaB	NF-kappaB		NF-kappaB	NF-kappaB				Hand1/E47
				c-Rel	c-Rel	c-Rel	c-Rel		c-Rel	c-Rel				E47
				NF-kappaB	NF-kappaB	NF-kappaB	NF-kappaB		NF-kappaB	NF-kappaB
				HNF-3beta		HNF-3beta	HNF-3beta		HNF-3beta
				FOXD3		FOXD3	FOXD3		FOXD3
				HNF-1		HNF-1	HNF-1
				2001-10-01			2001-10-01					2001-10-01
			CRP				CRP					CRP
			FOXJ2									qa-1F
			GATA-3									Gfi-1
			2001-10-01
			CRP
Scanning sequence ID: 16:35295464-35296464	ENSOARG00000009682	RICTOR	factor name	factor name	factor name	factor name	factor name	factor name	factor name	factor name	factor name	factor name	factor name	factor name
			myogenein					2001-10-01			2001-10-01	COMP1
			NF-1					MCM1				2001-10-01	2001-10-01
			SOX-9					Pax-6		Pax-6	Pax-6	FOXD3	Pax-6	Pax-6
			Mat1-Mc		2001-10-01			2001-10-01		2001-10-01	2001-10-01	2001-10-01	2001-10-01	2001-10-01
			COMP1		CRP			CRP		CRP	CRP	Evi-1	CRP	CRP
			2001-10-01		AGL3			AGL3		AGL3	AGL3	Freac-7	AGL3	AGL3
					2001-10-01			2001-10-01		2001-10-01	2001-10-01	HFH-3	2001-10-01	2001-10-01
					2001-10-01	2001-10-01		2001-10-01	2001-10-01	2001-10-01	2001-10-01		2001-10-01	2001-10-01
				C/EBP	C/EBP	C/EBP	C/EBP	C/EBP	C/EBP	C/EBP			C/EBP	C/EBP
				SOX-9	SOX-9	SOX-9	SOX-9		SOX-9	SOX-9			SOX-9	SOX-9
				Mat1-Mc	Mat1-Mc	Mat1-Mc	Mat1-Mc		Mat1-Mc	Mat1-Mc			Mat1-Mc	Mat1-Mc
				Kr	Kr	Kr	Kr		Kr	Kr			Kr	Kr
				BR-C Z4		BR-C Z4	BR-C Z4
				Barbie Box		Barbie Box	Barbie Box
Scanning sequence ID: 16:35474718-35475718	ENSOARG00000009845	OSMR	factor name	factor name	factor name	factor name	factor name	factor name	factor name	factor name	factor name	factor name	factor name	factor name
														Mat1-Mc
											v-Maf			2001-10-01
										Pax-4	AP-1			Pax-4
										HSF	HSF		HSF	HSF
			Hand1/E47	Hand1/E47		HSF	Hand1/E47	HSF	HSF	Hand1/E47	HSF		HSF	Hand1/E47
			HSF	2001-10-01	Pax-4	Hand1/E47	2001-10-01	HSF	Hand1/E47	2001-10-01	Evi-1		Evi-1	2001-10-01
			Hand1/E47	COMP1	HSF	COMP1	COMP1	Evi-1	COMP1	COMP1	Mat1-Mc		Mat1-Mc
			USF	v-Myb	Hand1/E47	v-Myb	v-Myb	2001-10-01	v-Myb	v-Myb	2001-10-01		2001-10-01
			Nkx2-5	Pax-4	v-Myb	Pax-4	Pax-4	Pax-4	Pax-4	Mat1-Mc	Pax-4		Pax-4
				Pax-6	COMP1	Pax-6	Pax-6	HSF			HSF		HSF
				2001-10-01	v-Myb	2001-10-01	2001-10-01	Hand1/E47				Hand1/E47	Hand1/E47
				2001-10-01		2001-10-01	2001-10-01					USF
				AP-1			AP-1					Nkx2-5
												Mat1-Mc
												2001-10-01
Scanning sequence ID: 16:35801787-35802787	ENSOARG00000009932	LIFR	factor name	factor name	factor name	factor name	factor name	factor name	factor name	factor name	factor name	factor name	factor name	factor name
													Hand1/E47	Hand1/E47
													2001-10-01	2001-10-01
													HSF	HSF
					HSF			Hand1/E47	HSF		Hand1/E47		HSF	HSF
					2001-10-01	2001-10-01		2001-10-01	2001-10-01	2001-10-01	2001-10-01		2001-10-01	2001-10-01
			Pax-6	Nkx2-5	HSF	HSF		HSF	HSF	HSF	HSF			HSF
			Kr	CRP	CDP CR1	CDP CR1		HSF	CDP CR1	CDP CR1	HSF			CDP CR1
			ARP-1	BR-C Z1	Nkx2-5	Nkx2-5	CRP	2001-10-01	Nkx2-5	Nkx2-5
				BR-C Z4	CRP	BR-C Z1	BR-C Z1	HSF	BR-C Z1	BR-C Z1
				HSF		BR-C Z4	BR-C Z4	CDP CR1	BR-C Z4	BR-C Z4
				Pax-4		HSF	HSF		HSF	HSF
							Pax-4
							Pax-6					Pax-6
							2001-10-01					Kr
												ARP-1
Scanning sequence ID: 16:36071226-36072226	ENSOARG00000010082	EGFLAM	factor name	factor name	factor name	factor name	factor name	factor name	factor name	factor name	factor name	factor name	factor name	factor name
											HSF		HSF
								TCF11/MafG			TCF11/MafG		TCF11/MafG	TCF11/MafG
				Pax-6	Pax-6	Pax-6		Pax-6	Pax-6	Pax-6
				c-Rel	c-Rel	c-Rel	c-Rel		c-Rel	c-Rel		HNF-4
			HNF-4	Evi-1			Evi-1					Elk-1
			Elk-1	HNF-1			HNF-1					CDP CR1
			CDP CR1	CRP			CRP					2001-10-01
			2001-10-01	IRF-1			IRF-1					HSF
			HSF									Pax-4
Scanning sequence ID: 19:27106120-27107120	ENSOARG00000009293	CNTN3	factor name	factor name	factor name	factor name	factor name	factor name	factor name	factor name	factor name	factor name	factor name	factor name
													c-Rel
			HSF		GATA-3						GATA-3		GATA-3
			TCF11/MafG		TCF11/MafG	TCF11/MafG					TCF11/MafG		TCF11/MafG
									Evi-1		Evi-1
						BR-C Z4		BR-C Z4	BR-C Z4			BR-C Z4
						FOXD3		FOXD3	FOXD3	FOXD3		FOXD3
				2001-10-01			2001-10-01	2001-10-01	2001-10-01	2001-10-01		2001-10-01
				CRP			CRP			CRP		CRP
				Nkx2-5			Nkx2-5			Nkx2-5		Nkx2-5		Nkx2-5
				CDP CR1			CDP CR1			CDP CR1				Nkx2-5
							HSF							c-Rel
														c-Rel
Scanning sequence ID: 19:28129677-28130677	ENSOARG00000009348	ENSOARG00000009348	factor name	factor name	factor name	factor name	factor name	factor name	factor name	factor name	factor name	factor name	factor name	factor name
			2001-10-01		USF						USF		2001-10-01	2001-10-01
			FOXJ2
			c-Rel	HNF-1		HNF-1	HNF-1	HNF-1	HNF-1
			HNF-3beta	BR-C Z4		BR-C Z4	BR-C Z4	BR-C Z4	BR-C Z4
				XFD-3		XFD-3	XFD-3	XFD-3	XFD-3
										Evi-1		Evi-1
										Nkx2-5		Nkx2-5
										HNF-1		HNF-1
Scanning sequence ID: 19:28338040-28339040	ENSOARG00000009378	PDZRN3	factor name	factor name	factor name	factor name	factor name	factor name	factor name	factor name	factor name	factor name	factor name	factor name
											AP-1
											2001-10-01
			FOXD3		FOXD3						FOXD3		2001-10-01
			Pax-6		Pax-6						Pax-6		Pax-6	Pax-6
			HNF-4		HNF-4						HNF-4		COMP1	COMP1
			COMP1		COMP1	COMP1			COMP1				HNF-4	HNF-4
			TCF11/MafG		TCF11/MafG	TCF11/MafG		TCF11/MafG	TCF11/MafG				Evi-1	Evi-1
			NF-E2		NF-E2	NF-E2		NF-E2	NF-E2				AP-1	AP-1
			GCN4		GCN4	GCN4		GCN4	GCN4				2001-10-01	2001-10-01
						E47	E47	E47	E47					FOXD3
				Pax-4		Pax-4	Pax-4	Pax-4	CRP	Pax-4
				CF2-II			CF2-II		Pax-4	CF2-II		CF2-II
				CF2-II			CF2-II			CF2-II		CF2-II
										COMP1		COMP1
										2001-10-01		2001-10-01
										AP-1		HSF
												AP-1
Scanning sequence ID: 19:28723167-28724167	ENSOARG00000009446	PPP4R2	factor name	factor name	factor name	factor name	factor name	factor name	factor name	factor name	factor name	factor name	factor name	factor name
			Elf-1
			Pax-6										Evi-1
			Pax-4										SBF-1	SBF-1
			Evi-1										Sox-5	Sox-5
			2001-10-01										COMP1	COMP1
			HNF-1								HNF-1		HNF-1	HNF-1
			HSF								Croc		Croc	Croc
			c-Rel								2001-10-01		2001-10-01	2001-10-01
					Elk-1	Elk-1					Elk-1
					c-Rel	c-Rel
					AP-1	AP-1			AP-1
					CRP	CRP	CRP		CRP
				AP-1		AP-1	AP-1	AP-1	AP-1	AP-1		AP-1
				AP-1		AP-1	AP-1	AP-1	AP-1	AP-1		AP-1
				c-Rel			c-Rel	c-Rel				c-Rel
Scanning sequence ID: 19:26059112-26060112	ENSOARG00000021676	U6/ENSOARG:21676	factor name	factor name	factor name	factor name	factor name	factor name	factor name	factor name	factor name	factor name	factor name	factor name
														GATA-1
														Pax-6
					FOXJ2								FOXJ2	FOXJ2
					Evi-1						Evi-1		Evi-1	Evi-1
					Evi-1						Evi-1		Evi-1	Evi-1
					Mat1-Mc						Mat1-Mc		Mat1-Mc
					CDP CR1						CDP CR1		CDP CR1
					Elf-1						Elf-1		Elf-1
					2001-10-01	2001-10-01			2001-10-01		2001-10-01	2001-10-01	2001-10-01
			Kr		FOXJ2	FOXJ2			FOXJ2		FOXJ2	FOXJ2	FOXJ2
			HNF-3beta		HNF-3beta	HNF-3beta			HNF-3beta		HNF-3beta	HNF-3beta	HNF-3beta
			FOXD3		FOXD3	FOXD3			FOXD3		FOXD3	FOXD3	FOXD3
						2001-10-01		HNF-1	HNF-1		HNF-1	HNF-1	HNF-1
						HNF-1		NF-Y	NF-Y		NF-Y	NF-Y	NF-Y
						NF-Y		CCAAT box	CCAAT box		CCAAT box	CCAAT box	CCAAT box
						CCAAT box	GATA-1	GATA-1	GATA-1	GATA-1		GATA-1
				Kr		Kr	Kr	Kr	Kr	Kr		Kr
				2001-10-01		2001-10-01	2001-10-01	2001-10-01	2001-10-01	2001-10-01		2001-10-01
				MyoD		MyoD	MyoD	MyoD	MyoD	MyoD		MyoD
				myogenin			myogenin	myogenin	myogenin	myogenin
				/			/	/	/	/
				NF-1			NF-1	NF-1	NF-1	NF-1
				AP-1			AP-1	AP-1		AP-1
				2001-10-01			2001-10-01
Scanning sequence ID: 19:25114251-25115251	ENSOARG00000021935	U6/ENSOARG:21935	factor name	factor name	factor name	factor name	factor name	factor name	factor name	factor name	factor name	factor name	factor name	factor name
			2001-10-01		Barbie Box
			c-Rel		SBF-1
			Ttk 69K		AP-1						AP-1	AP-1	AP-1	AP-1
			AP-1		Evi-1						Evi-1	Evi-1	Evi-1	Evi-1
					AP-1						AP-1	AP-1	AP-1	AP-1
					2001-10-01						2001-10-01	2001-10-01	2001-10-01	2001-10-01
				2001-10-01	2001-10-01		2001-10-01				2001-10-01	2001-10-01	2001-10-01	2001-10-01
				2001-10-01	2001-10-01		2001-10-01				2001-10-01	2001-10-01	2001-10-01	2001-10-01
				Pax-6	Pax-6		Pax-6				Pax-6	Pax-6	Pax-6	Pax-6
				Elk-1		Elk-1		Elk-1
						TCF11/MafG		TCF11/MafG	TCF11/MafG	TCF11/MafG
						HSF			HSF	HSF
Scanning sequence ID: 19:28023001-28024001	ENSOARG00000023522	ENSOARG00000023522	factor name	factor name	factor name	factor name	factor name	factor name	factor name	factor name	factor name	factor name	factor name	factor name
				AP-1						AP-1		AP-1	BR-C Z4	BR-C Z4
				STRE						STRE		STRE	SOX-9	SOX-9
				FOXD3		HNF-1	AP-1	HNF-1	HNF-1	FOXD3		FOXD3	COMP1	COMP1
			Nkx2-5	Evi-1	Pax-6		STRE		AP-1	Evi-1		Evi-1	v-Maf	v-Maf
			Evi-1		Pax-6		FOXD3			c-Rel	HNF-1	c-Rel	HNF-1	HNF-1
			Evi-1		CRP		Evi-1			CDP CR1	Kr	CDP CR1	Kr	Kr
											Pax-6	myogenin	Pax-6	Pax-6
											CRP	NF-1
Scanning sequence ID: 19:28557855-28558855	ENSOARG00000023531	ENSOARG00000023531	factor name	factor name	factor name	factor name	factor name	factor name	factor name	factor name	factor name	factor name	factor name	factor name
													v-Maf
													FOXD3	FOXD3
													HNF-1	HNF-1
			USF	2001-10-01	USF	2001-10-01	2001-10-01	2001-10-01	2001-10-01	2001-10-01	USF	2001-10-01		USF
			Nkx2-5	Pax-4	Nkx2-5		Pax-4	Pax-4	Pax-4	Pax-4	Nkx2-5	Pax-4		Nkx2-5
			SBF-1		SBF-1			ARP-1			SBF-1
			COMP1		COMP1						COMP1
Scanning sequence ID: 19:26910029-26911029	ENSOARG00000024554	U6/ENSOARG:24554	factor name	factor name	factor name	factor name	factor name	factor name	factor name	factor name	factor name	factor name	factor name	factor name
													HSF
													AP-1
													HNF-4
													HSF	HNF-3beta
			Nkx2-5		HSF								E2F	FOXD3
			Evi-1		E2F	2001-10-01					E2F		2001-10-01	AP-1
			CDP CR1		2001-10-01	2001-10-01		2001-10-01			2001-10-01		2001-10-01	HSF
			2001-10-01		Kr	Kr		Kr	Kr		Kr	Kr		HSF
			HNF-3beta	HNF-3beta		HNF-3beta	HNF-3beta	HNF-3beta	HNF-3beta			HNF-3beta		AP-1
				v-Maf			v-Maf							HNF-4
				HSF			HSF			HSF				E2F
Scanning sequence ID: 19:27738411-27739411	ENSOARG00000024837	ENSOARG00000024837	factor name	factor name	factor name	factor name	factor name	factor name	factor name	factor name	factor name	factor name	factor name	factor name
														AP-1
														AP-1
														Pax-4
													c-Rel	c-Rel
											HFH-1		HFH-1	HFH-1
											FOXD3		FOXD3	FOXD3
											Pax-4		Pax-4	Pax-4
											AP-1		AP-1	AP-1
			CDP CR1		CDP CR1						CDP CR1		CDP CR1	CDP CR1
			E2		E2
			E2		E2
			HNF-1		HNF-1
			AP-1		AP-1	AP-1		AP-1	AP-1
						HNF-4		HNF-4	HNF-4
						Pax-6		Pax-6	Pax-6
				Lmo2		Lmo2	Lmo2	Lmo2	Lmo2	Lmo2		Lmo2
				c-Rel			c-Rel			c-Rel		c-Rel
							BR-C Z4			BR-C Z4		BR-C Z4
Scanning sequence ID: 19:24802676-24803676	ENSOARG00000026650	ENSOARG00000026650	factor name	factor name	factor name	factor name	factor name	factor name	factor name	factor name	factor name	factor name	factor name	factor name
														Evi-1
			FOXD3		FOXD3						FOXD3			FOXD3
			2001-10-01		2001-10-01						2001-10-01		2001-10-01
			2001-10-01		2001-10-01						2001-10-01		2001-10-01	2001-10-01
			HSF	HSF	HSF	HSF	HSF	HSF	HSF		HSF	HSF	HSF	HSF
			Elf-1	Elf-1	Elf-1	Elf-1	Elf-1	Elf-1	Elf-1	Elf-1	Elf-1	Elf-1	Elf-1	Elf-1
						SREBP-1	SREBP-1	SREBP-1	SREBP-1	SREBP-1
				MEIS1B/HOXA9		MEIS1B/HOXA9	MEIS1B/HOXA9	MEIS1B/HOXA9	MEIS1B/HOXA9	MEIS1B/HOXA9
						HSF				HSF
Scanning sequence ID: 19:25685356-25686356	ENSOARG00000026651	ENSOARG00000026651	factor name	factor name	factor name	factor name	factor name	factor name	factor name	factor name	factor name	factor name	factor name	factor name
				Evi-1
				HSF									c-Rel
			FOXJ2	HSF									STRE	CREB
			2001-10-01	Evi-1							STRE		2001-10-01	CREB
			2001-10-01	HSF	Pax-6				Pax-6		2001-10-01	Pax-6	Pax-6	CRE-BP1/c-Jun
			2001-10-01	HSF	RFX1		RFX1	RFX1	RFX1		RFX1	RFX1	RFX1	CRE-BP1/c-Jun
			BR-C Z1	FOXJ2	AbaA		AbaA	AbaA	AbaA		AbaA	AbaA	AbaA	AP-1
			CF2-II	Evi-1		FOXJ2	FOXJ2	FOXJ2	FOXJ2		FOXJ2	FOXJ2	Evi-1	Pax-6
			CF2-II	COMP1		Evi-1	COMP1	COMP1	COMP1	COMP1		2001-10-01	HSF	c-Rel
			BR-C Z1	2001-10-01		COMP1	2001-10-01	2001-10-01	2001-10-01	2001-10-01		Nkx2-5	HSF	STRE
				Nkx2-5			Nkx2-5	Nkx2-5	Nkx2-5	Nkx2-5				2001-10-01
				Kr			Kr	Kr		Kr				HSF
Scanning sequence ID: 19:28025414-28026414	ENSOARG00000026652	ENSOARG00000026652	factor name	factor name	factor name	factor name	factor name	factor name	factor name	factor name	factor name	factor name	factor name	factor name
					HNF-4									AP-1
					Pax-6	Pax-6		Pax-6					STRE	STRE
					HSF	HSF		HSF	HSF				FOXD3	FOXD3
				Evi-1			Evi-1		Evi-1	Evi-1		Evi-1	Evi-1	Evi-1
			Nkx2-5	Nkx2-5			Nkx2-5			Nkx2-5	c-Rel	Nkx2-5	c-Rel	c-Rel
			Tal-1beta/E47				Evi-1				CDP CR1	Pax-4	CDP CR1	CDP CR1
			Tal-1alpha/E47								myogenin	Evi-1	myogenin	myogenin
			CP2								/		/	/
			2001-10-01								NF-1		NF-1	NF-1
											HNF-4		HNF-4	HNF-4
In bold are highlighted the genes and the transcription factors that found to differ between dairy and meat sheep.
