# Supplementary material for: The genomic architecture of mastitis resistance in dairy sheep
Source: BMC Genomics. 2017 Aug 16;18:624. doi: 10.1186/s12864-017-3982-1 (PMC5559839; doi:10.1186/s12864-017-3982-1)
Supplement: Supplementary file 14 — List of SNP markers comprising the mastitis-specific custom-made array used in the genomic association analysis of Chios sheep. (XLSX 51 kb) [file 12864_2017_3982_MOESM14_ESM.xlsx]

## Sheet: Sheet1
No	SNP marker	Chromosome	Position (bp)
1	OAR16_32945361	16	30319608
2	S14037	16	33978330
3	OAR2_133530461	2	125352833
4	oar3_OAR19_24032312	19	24032312
5	OAR16_37419505	16	34392335
6	OAR16_36608398	16	33658880
7	oar3_OAR19_26330946	19	26330946
8	oar3_OAR19_23783574	19	23783574
9	oar3_OAR2_209359102	2	209359102
10	oar3_OAR19_27303015	19	27303015
11	OAR16_38083665	16	34927121
12	oar3_OAR19_28784948	19	28784948
13	oar3_OAR19_26916341	19	26916341
14	oar3_OAR19_28553387	19	28553387
15	OAR2_219603926	2	207369466
16	OAR19_26487660	19	25040193
17	oar3_OAR16_31100978	16	31100978
18	oar3_OAR19_27236611	19	27236611
19	oar3_OAR16_34782951	16	34782951
20	oar3_OAR19_27686502	19	27686502
21	OAR19_26691136	19	25254223
22	OAR12_22431723	12	19473309
23	OAR16_32742149	16	30106379
24	OAR16_32813959	16	30198243
25	OAR19_26446445	19	25000101
26	oar3_OAR19_26271167	19	26271167
27	oar3_OAR19_27363613	19	27363613
28	OAR2_217260387	2	205244432
29	OAR16_37180441	16	34240984
30	oar3_OAR2_206036682	2	206036682
31	OAR2_221849166	2	209572523
32	OAR16_36156919	16	33249488
33	OAR5_104527199	5	95970638
34	oar3_OAR19_28450394	19	28450394
35	OAR19_25069979	19	23617299
36	oar3_OAR2_208886372	2	208886372
37	s62513	12	18493377
38	oar3_OAR12_20252845	12	20252845
39	OAR16_36410113	16	33504980
40	oar3_OAR2_207594000	2	207594000
41	oar3_OAR19_25147514	19	25147514
42	oar3_OAR16_33104720	16	33104720
43	oar3_OAR12_19500329	12	19500329
44	OAR2_217772862	2	205747203
45	OAR16_31790783	16	29253722
46	oar3_OAR12_19974216	12	19974216
47	oar3_OAR12_18077434	12	18077434
48	OAR5_104689497	5	96128814
49	OAR2_133450896	2	125273857
50	oar3_OAR2_205793988	2	205793988
51	oar3_OAR19_24603003	19	24603003
52	oar3_OAR19_26131485	19	26131485
53	oar3_OAR2_208534649	2	208534649
54	oar3_OAR16_32628769	16	32628769
55	OAR12_21521445	12	18633880
56	oar3_OAR2_205637629	2	205637629
57	oar3_OAR19_25329452	19	25329452
58	oar3_OAR16_36122830	16	36122830
59	S19811	2	208857297
60	OAR2_133356238	2	125164918
61	oar3_OAR2_204425334	2	204425334
62	oar3_OAR2_208065004	2	208065004
63	OAR19_29266292	19	27639541
64	oar3_OAR2_205972098	2	205972098
65	oar3_OAR16_32734486	16	32734486
66	oar3_OAR12_20103087	12	20103087
67	oar3_OAR2_205861295	2	205861295
68	s47949	2	207025377
69	oar3_OAR12_19125744	12	19125744
70	OAR2_220326324	2	208078929
71	oar3_OAR5_96077046	5	96077046
72	oar3_OAR12_19708298	12	19708298
73	oar3_OAR16_32015548	16	32015548
74	oar3_OAR19_28295028	19	28295028
75	oar3_OAR19_25020412	19	25020412
76	s35759	2	205100867
77	oar3_OAR16_31013967	16	31013967
78	oar3_OAR2_209594411	2	209594411
79	oar3_OAR19_27159488	19	27159488
80	oar3_OAR16_32268374	16	32268374
81	oar3_OAR19_26286167	19	26286167
82	OAR5_104606955	5	96044853
83	OAR2_216496832	2	204569747
84	oar3_OAR12_18428357	12	18428357
85	oar3_OAR2_204481215	2	204481215
86	OAR16_36498470	16	33584033
87	oar3_OAR16_31420210	16	31420210
88	oar3_OAR19_28270542	19	28270542
89	OAR2_218456860	2	206338485
90	oar3_OAR16_36000841	16	36000841
91	oar3_OAR2_206019201	2	206019201
92	s73294	19	28006679
93	oar3_OAR16_33168181	16	33168181
94	oar3_OAR12_19689222	12	19689222
95	OAR16_34620156	16	31882270
96	OAR19_25144149	19	23693945
97	OAR12_23010467	12	19987118
98	oar3_OAR12_20203404	12	20203404
99	OAR19_27173316	19	25716444
100	OAR2_216769207	2	204761784
101	s51543	16	31472581
102	OAR16_36987741	16	34034559
103	oar3_OAR16_31850557	16	31850557
104	oar3_OAR19_27768585	19	27768585
105	oar3_OAR2_125018958	2	125018958
106	oar3_OAR2_206946867	2	206946867
107	OAR19_27365056	19	25938251
108	OAR2_219972669	2	207747048
109	oar3_OAR19_26896631	19	26896631
110	OAR2_216906910	2	204902549
111	OAR2_217141917_X	2	205132747
112	s75940	16	33202427
113	OAR2_219736519	2	207512168
114	oar3_OAR12_18887821	12	18887821
115	OAR2_133211718	2	125094360
116	s40592	16	35098287
117	oar3_OAR2_209409342	2	209409342
118	OAR19_29145693	19	27509548
119	S25274	19	28229207
120	s45149	16	33447141
121	OAR19_25513179	19	24010793
122	OAR19_25907407	19	24417983
123	oar3_OAR16_31380258	16	31380258
124	oar3_OAR2_206999756	2	206999756
125	oar3_OAR19_23656789	19	23656789
126	oar3_OAR16_36706744	16	36706744
127	oar3_OAR19_25292346	19	25292346
128	oar3_OAR19_26146941	19	26146941
129	OAR16_39563095	16	36366128
130	oar3_OAR16_30642731	16	30642731
131	oar3_OAR19_28644082	19	28644082
132	oar3_OAR19_25491845	19	25491845
133	oar3_OAR16_30065781	16	30065781
134	OAR19_30435043	19	28765313
135	OAR16_30894595	16	28526130
136	oar3_OAR19_25745121	19	25745121
137	OAR3_129722200.3SR	3	129722200
138	OAR2_219553355	2	207322502
139	oar3_OAR19_24660289	19	24660289
140	OAR2_218420837	2	206311785
141	OAR3_130009121.3SR	3	130009121
142	oar3_OAR3_129703272	3	129703272
143	OAR12_22134936	12	19177935
144	oar3_OAR2_209151566	2	209151566
145	OAR2_216151877	2	204216656
146	oar3_OAR16_34958956	16	34958956
147	OAR16_33887513	16	31260099
148	s30850	16	28836171
149	OAR19_25732454	19	24242813
150	OAR3_129835300.3SR	3	129835300
151	OAR12_22933036	12	19912313
152	OAR2_218241732	2	206118959
153	oar3_OAR19_24305078	19	24305078
154	oar3_OAR5_96098717	5	96098717
155	OAR2_217596891	2	205572258
156	OAR12_20770531	12	17892275
157	OAR19_25259444	19	23804520
158	oar3_OAR16_31230886	16	31230886
159	OAR12_21022562	12	18144775
160	oar3_OAR16_29657843	16	29657843
161	oar3_OAR16_29489716	16	29489716
162	oar3_OAR19_25796870	19	25796870
163	oar3_OAR19_25765320	19	25765320
164	OAR16_35330518	16	32569758
165	oar3_OAR16_31748701	16	31748701
166	oar3_OAR12_18656270	12	18656270
167	oar3_OAR2_206907687	2	206907687
168	OAR12_23149402	12	20122097
169	OAR2_220912877	2	208671645
170	oar3_OAR19_27587491	19	27587491
171	oar3_OAR19_25959803	19	25959803
172	oar3_OAR19_25840704	19	25840704
173	OAR19_27611685	19	26175538
174	oar3_OAR12_18243261	12	18243261
175	OAR19_27867958	19	26414268
176	oar3_OAR19_25510560	19	25510560
177	s56520	2	208795190
178	S10229	19	28611845
179	oar3_OAR2_205934786	2	205934786
180	oar3_OAR2_204976806	2	204976806
181	oar3_OAR16_32489984	16	32489984
182	OAR16_39987451	16	36797401
183	s75727	19	28086791
184	OAR16_30665569	16	28298563
185	OAR16_32902981	16	30279813
186	s54407	2	205518302
187	OAR2_216711564	2	204702992
188	oar3_OAR16_32459989	16	32459989
189	oar3_OAR19_24197966	19	24197966
190	oar3_OAR19_27741366	19	27741366
191	oar3_OAR16_34424863	16	34424863
192	s10813	16	31497304
193	OAR19_26260628	19	24821639
194	OAR5_104648879	5	96081862
195	oar3_OAR3_130101204	3	130101204
196	OAR2_217350981	2	205336831
197	S17904	16	35889951
198	OAR2_220844191	2	208597501
199	oar3_OAR19_24804635	19	24804635
200	s69361	2	206876711
201	oar3_OAR19_24326382	19	24326382
202	oar3_OAR19_25902048	19	25902048
203	oar3_OAR19_23955715	19	23955715
204	oar3_OAR2_207631235	2	207631235
205	oar3_OAR12_20141230	12	20141230
206	oar3_OAR19_27117056	19	27117056
207	s05481	16	32812519
208	OAR2_219773183	2	207548922
209	s57002	12	19244319
210	oar3_OAR2_205880619	2	205880619
211	oar3_OAR16_35475746	16	35475746
212	OAR2_219346125	2	207120290
213	oar3_OAR12_19194424	12	19194424
214	OAR2_219883735	2	207653874
215	s49984	16	36028239
216	OAR16_32278875	16	29700153
217	OAR19_25018170	19	23563916
218	S25440	16	32241221
219	oar3_OAR2_208000395	2	208000395
220	oar3_OAR2_207141059	2	207141059
221	oar3_OAR19_26808003	19	26808003
222	s20634	2	209015882
223	oar3_OAR2_207260060	2	207260060
224	oar3_OAR16_28415023	16	28415023
225	oar3_OAR12_18534658	12	18534658
226	s70650	16	29030021
227	oar3_OAR19_24163692	19	24163692
228	s40074	16	36472371
229	OAR2_221490831	2	209225353
230	oar3_OAR16_35204119	16	35204119
231	s40836	19	24072934
232	oar3_OAR19_27100147	19	27100147
233	OAR16_35656302	16	32766928
234	oar3_OAR19_24850673	19	24850673
235	S14026	19	27056137
236	OAR2_219920038	2	207694488
237	OAR2_133611358	2	125442142
238	OAR16_35827948	16	32945561
239	OAR19_25196039	19	23741321
240	OAR12_21699429	12	18804219
241	oar3_OAR19_26502230	19	26502230
242	oar3_OAR16_32329020	16	32329020
243	oar3_OAR16_31195892	16	31195892
244	OAR12_22974299	12	19950887
245	OAR16_31063637	16	28690585
246	s55679	2	204881765
247	oar3_OAR3_130022013	3	130022013
248	oar3_OAR19_26005597	19	26005597
249	OAR16_30948597	16	28578663
250	s32014	2	206180550
251	OAR16_36890689	16	33941127
252	s03040	12	18844608
253	OAR2_133560260	2	125383356
254	OAR2_217708414	2	205684630
255	oar3_OAR19_26380964	19	26380964
256	s41291	2	208910057
257	oar3_OAR2_209554825	2	209554825
258	oar3_OAR19_23763085	19	23763085
259	OAR19_28056507	19	26629558
260	OAR19_28102209	19	26684631
261	oar3_OAR19_23891277	19	23891277
262	oar3_OAR2_204276631	2	204276631
263	oar3_OAR19_28737776	19	28737776
264	oar3_OAR2_207088920	2	207088920
265	oar3_OAR19_28027511	19	28027511
266	OAR16_33519318	16	30886595
267	oar3_OAR16_36088545	16	36088545
268	OAR12_21638552	12	18758822
269	oar3_OAR2_208290313	2	208290313
270	OAR12_21881506	12	18984950
271	oar3_OAR2_206453964	2	206453964
272	oar3_OAR19_25128875	19	25128875
273	oar3_OAR2_208628788	2	208628788
274	oar3_OAR12_20182035	12	20182035
275	OAR16_31731050	16	29189645
276	oar3_OAR16_34065492	16	34065492
277	oar3_OAR12_20327757	12	20327757
278	oar3_OAR12_18223466	12	18223466
279	oar3_OAR19_25206999	19	25206999
280	oar3_OAR12_19605511	12	19605511
281	OAR2_217794314	2	205773047
282	OAR2_216390074	2	204458542
283	oar3_OAR2_209206981	2	209206981
284	OAR12_23112274	12	20085661
285	OAR2_220264045	2	208020229
286	oar3_OAR2_204683757	2	204683757
287	OAR16_36743952	16	33798516
288	oar3_OAR16_36534881	16	36534881
289	oar3_OAR2_206729333	2	206729333
290	oar3_OAR2_204823859	2	204823859
291	oar3_OAR5_96114753	5	96114753
292	oar3_OAR2_206402250	2	206402250
293	s08882	12	17950553
294	OAR16_35599522	16	32701933
295	oar3_OAR16_32421232	16	32421232
296	oar3_OAR19_23826906	19	23826906
297	oar3_OAR16_28899279	16	28899279
298	oar3_OAR16_30141319	16	30141319
299	OAR19_27233608	19	25779719
300	s50295	16	34092264
301	oar3_OAR2_204256340	2	204256340
302	s40982	19	27701266
303	oar3_OAR19_26344330	19	26344330
304	OAR16_30815146	16	28446660
305	oar3_OAR12_19448023	12	19448023
306	OAR2_218945932	2	206821701
307	oar3_OAR19_24902579	19	24902579
308	OAR2_221929072	2	209655826
309	OAR16_36192133	16	33284858
310	oar3_OAR16_35750197	16	35750197
311	OAR2_133233400	2	125068275
312	oar3_OAR16_31985521	16	31985521
313	OAR2_216653005	2	204642513
314	s69394	2	206710150
315	oar3_OAR2_208272241	2	208272241
316	oar3_OAR2_205724321	2	205724321
317	oar3_OAR2_208698167	2	208698167
318	oar3_OAR19_28047234	19	28047234
319	OAR16_38814956	16	35607373
320	OAR16_30723388	16	28357816
321	OAR12_23360176	12	20272553
322	oar3_OAR2_208102959	2	208102959
323	oar3_OAR2_209337619	2	209337619
324	oar3_OAR16_35417010	16	35417010
325	oar3_OAR19_26482727	19	26482727
326	oar3_OAR2_204800720	2	204800720
327	oar3_OAR16_31552312	16	31552312
328	s35691	16	36235813
329	oar3_OAR2_206667667	2	206667667
330	s00124	19	26088207
331	OAR16_34857607	16	32114710
332	oar3_OAR19_26982958	19	26982958
333	oar3_OAR19_25620196	19	25620196
334	OAR16_33033115	16	30394842
335	oar3_OAR16_33634654	16	33634654
336	OAR2_219181654	2	206974495
337	oar3_OAR12_17903382	12	17903382
338	oar3_OAR16_33078067	16	33078067
339	OAR19_30338320	19	28676011
340	oar3_OAR12_18191796	12	18191796
341	oar3_OAR16_32528497	16	32528497
342	OAR2_218330847	2	206205591
343	oar3_OAR16_32589247	16	32589247
344	oar3_OAR19_23910429	19	23910429
345	oar3_OAR2_208397026	2	208397026
346	OAR16_30748429	16	28381170
347	OAR16_36312299_X	16	33401954
348	oar3_OAR2_205201880	2	205201880
349	oar3_OAR2_208158369	2	208158369
350	OAR19_25882822	19	24393890
351	OAR16_37614079	16	34625175
352	s54859	16	31926643
353	OAR2_221524097	2	209259024
354	OAR2_220755638	2	208511844
355	oar3_OAR2_206628614	2	206628614
356	OAR2_220484878	2	208232368
357	oar3_OAR16_29110450	16	29110450
358	oar3_OAR16_35362851	16	35362851
359	oar3_OAR2_209240636	2	209240636
360	oar3_OAR19_24680988	19	24680988
361	oar3_OAR5_96164834	5	96164834
362	OAR16_33136420	16	30477701
363	OAR2_133444915	2	125267291
364	oar3_OAR19_24883362	19	24883362
365	oar3_OAR19_28110151	19	28110151
366	oar3_OAR3_130002966	3	130002966
367	OAR12_22800650	12	19777873
368	OAR16_33478147	16	30847022
369	oar3_OAR16_30166808	16	30166808
370	oar3_OAR19_27907163	19	27907163
371	oar3_OAR19_24944421	19	24944421
372	s44596	16	34315060
373	OAR3_138729000	3	130068556
374	oar3_OAR19_26461460	19	26461460
375	oar3_OAR16_33313271	16	33313271
376	OAR2_219083907	2	206886750
377	OAR16_33224073	16	30559452
378	oar3_OAR2_208839074	2	208839074
379	oar3_OAR19_28701568	19	28701568
380	oar3_OAR19_24930256	19	24930256
381	oar3_OAR2_205590017	2	205590017
382	oar3_OAR16_35023480	16	35023480
383	oar3_OAR19_23602906	19	23602906
384	oar3_OAR12_18788612	12	18788612
385	oar3_OAR2_208960881	2	208960881
386	oar3_OAR19_23580053	19	23580053
387	OAR16_37779529	16	34679175
388	OAR2_219838408_X	2	207609417
389	oar3_OAR2_204628770	2	204628770
390	oar3_OAR5_95988349	5	95988349
391	oar3_OAR2_209170292	2	209170292
392	oar3_OAR16_34359447	16	34359447
393	OAR2_219801849	2	207575434
394	oar3_OAR2_208711940	2	208711940
395	oar3_OAR19_27537968	19	27537968
396	oar3_OAR19_27264253	19	27264253
397	oar3_OAR2_204384147	2	204384147
398	oar3_OAR19_28382171	19	28382171
399	OAR16_33253515	16	30589279
400	oar3_OAR2_207721675	2	207721675
401	OAR16_30687955	16	28321220
402	oar3_OAR19_24785548	19	24785548
403	OAR16_36452841	16	33545078
404	OAR2_217423378	2	205403175
405	oar3_OAR19_25367684	19	25367684
406	S14019	16	36746704
407	OAR19_29482474	19	27864985
408	OAR2_218681803	2	206543760
409	OAR19_29824209	19	28161437
410	oar3_OAR12_19312798	12	19312798
411	oar3_OAR19_25862832	19	25862832
412	OAR12_23297079	12	20220769
413	OAR12_21275239	12	18385909
414	oar3_OAR16_29219952	16	29219952
415	oar3_OAR2_124948180	2	124948180
416	oar3_OAR16_34754947	16	34754947
417	OAR16_32535745	16	29924853
418	oar3_OAR16_29730245	16	29730245
419	OAR2_219641896	2	207420807
420	oar3_OAR2_207772690	2	207772690
421	oar3_OAR2_207927315	2	207927315
422	OAR16_37539041	16	34550197
423	oar3_OAR12_18912400	12	18912400
424	oar3_OAR2_124977119	2	124977119
425	oar3_OAR19_23929524	19	23929524
426	OAR16_33693661	16	31068097
427	OAR19_29701514	19	28059164
428	OAR3_130096528.3SR	3	130096528
429	OAR16_38072131	16	34916221
430	oar3_OAR2_205705619	2	205705619
431	oar3_OAR19_28470680	19	28470680
432	OAR3_129775715.3SR	3	129775715
433	oar3_OAR19_27849430	19	27849430
434	oar3_OAR12_19379657	12	19379657
435	oar3_OAR12_19060250	12	19060250
436	OAR12_22107655	12	19147735
437	oar3_OAR19_27723161	19	27723161
438	oar3_OAR19_24263456	19	24263456
439	s22976	2	204502491
440	s35770	12	17914935
441	OAR16_33555314	16	30922730
442	OAR2_216239679	2	204306790
443	OAR2_133464609	2	125287060
444	s48164	16	29561576
445	oar3_OAR12_19025377	12	19025377
446	oar3_OAR16_31298560	16	31298560
447	oar3_OAR3_129680367	3	129680367
448	OAR19_28027752	19	26601647
449	oar3_OAR19_24577692	19	24577692
450	OAR2_219701580	2	207476786
451	oar3_OAR16_28871428	16	28871428
452	oar3_OAR16_34450541	16	34450541
453	oar3_OAR16_29133239	16	29133239
454	OAR12_22372089	12	19402483
455	oar3_OAR19_26307958	19	26307958
456	OAR16_32624937	16	30008576
457	OAR2_133418483	2	125230366
458	OAR2_221904738_X	2	209637524
459	oar3_OAR19_27954028	19	27954028
460	oar3_OAR12_20015243	12	20015243
461	oar3_OAR2_208433440	2	208433440
462	oar3_OAR2_209476219	2	209476219
463	oar3_OAR12_18406166	12	18406166
464	oar3_OAR2_208783838	2	208783838
465	oar3_OAR19_28533394	19	28533394
466	oar3_OAR16_35538034	16	35538034
467	s17273	12	18340100
468	oar3_OAR2_206604420	2	206604420
469	oar3_OAR19_26565985	19	26565985
470	OAR12_22539169	12	19578646
471	oar3_OAR2_206159053	2	206159053
472	OAR2_133326533	2	125133489
473	OAR19_26525006	19	25085536
474	oar3_OAR19_28592727	19	28592727
475	OAR12_22758043	12	19733498
476	oar3_OAR2_205086397	2	205086397
477	OAR16_32580851	16	29966767
478	oar3_OAR12_19163419	12	19163419
479	oar3_OAR12_19342280	12	19342280
480	OAR3_129875726.3SR	3	129875726
481	oar3_OAR2_206139787	2	206139787
482	OAR12_21512884	12	18625472
483	oar3_OAR19_26107789	19	26107789
484	oar3_OAR5_96192771	5	96192771
485	oar3_OAR2_209612675	2	209612675
486	oar3_OAR19_25597650	19	25597650
487	oar3_OAR2_206108222	2	206108222
488	oar3_OAR19_28204552	19	28204552
489	oar3_OAR2_205914473	2	205914473
490	oar3_OAR2_206481595	2	206481595
491	oar3_OAR16_35776392	16	35776392
492	OAR19_28888123	19	27281255
493	OAR16_36508382	16	33596117
494	OAR19_26826137	19	25385581
495	s57141	16	36152657
496	s57167	2	207040648
497	oar3_OAR19_27216339	19	27216339
498	OAR16_38355680	16	35171594
499	oar3_OAR19_25557782	19	25557782
500	OAR16_39706312	16	36510923
501	oar3_OAR12_19269103	12	19269103
502	oar3_OAR19_27036904	19	27036904
503	OAR2_216615372	2	204602444
504	oar3_OAR19_26053025	19	26053025
505	OAR16_31129400	16	28754634
506	oar3_OAR12_18464830	12	18464830
507	OAR16_38647302	16	35446370
508	OAR19_25703721	19	24214771
509	oar3_OAR2_207497405	2	207497405
510	s48550	16	35966903
511	oar3_OAR2_207297417	2	207297417
512	oar3_OAR16_30611765	16	30611765
513	OAR12_23075585	12	20050780
514	OAR2_218651256	2	206510663
515	oar3_OAR16_36401221	16	36401221
516	OAR16_33435828	16	30720540
517	s74559	16	35801129
518	s24410	2	208935076
519	s12094	12	18302431
520	oar3_OAR2_204405287	2	204405287
521	oar3_OAR2_208119024	2	208119024
522	oar3_OAR19_28513537	19	28513537
523	oar3_OAR16_31164669	16	31164669
524	oar3_OAR12_20066821	12	20066821
525	oar3_OAR2_208819460	2	208819460
526	oar3_OAR16_33729979	16	33729979
527	oar3_OAR19_24055271	19	24055271
528	oar3_OAR19_25106114	19	25106114
529	DU476540_529	19	25639818
530	OAR16_35801820	16	32922396
531	oar3_OAR19_25351256	19	25351256
532	OAR12_21906475	12	19007293
533	oar3_OAR16_36180899	16	36180899
534	oar3_OAR16_36678511	16	36678511
535	OAR5_104772746	5	96211623
536	oar3_OAR16_33836452	16	33836452
537	OAR16_31707450	16	29163329
538	oar3_OAR2_125001600	2	125001600
539	oar3_OAR16_35710900	16	35710900
540	oar3_OAR2_209319181	2	209319181
541	OAR12_23437438	12	20349742
542	OAR12_21013550	12	18135393
543	OAR16_34243483	16	31525482
544	oar3_OAR12_19755977	12	19755977
545	oar3_OAR12_19078639	12	19078639
546	OAR16_32336229	16	29759501
547	s50588	19	24861963
548	OAR16_31817206	16	29276425
549	oar3_OAR12_18696686	12	18696686
550	oar3_OAR16_33375209	16	33375209
551	oar3_OAR12_19902304	12	19902304
552	OAR12_21038606	12	18160374
553	oar3_OAR12_19559992	12	19559992
554	oar3_OAR2_204586857	2	204586857
555	oar3_OAR16_28798095	16	28798095
556	oar3_OAR12_17980697	12	17980697
557	OAR19_28244259	19	26836323
558	oar3_OAR19_25402998	19	25402998
559	OAR3_130009096.3SR	3	130009096
560	s53142	19	27934271
561	oar3_OAR16_32849025	16	32849025
562	OAR5_104730370	5	96171903
563	OAR19_26662040	19	25227706
564	oar3_OAR16_32400718	16	32400718
565	OAR19_25326353	19	23869971
566	OAR2_217320956	2	205305554
567	OAR19_26412392_X	19	24965686
568	oar3_OAR16_35508258	16	35508258
569	oar3_OAR19_27883760	19	27883760
570	OAR16_38414913	16	35232372
571	OAR3_138674916	3	130010323
572	oar3_OAR2_205264598	2	205264598
573	oar3_OAR2_124924698	2	124924698
574	oar3_OAR19_24544295	19	24544295
575	OAR2_216296813	2	204364546
576	OAR19_28136971	19	26723825
577	oar3_OAR12_19518555	12	19518555
578	OAR2_133647735	2	125474990
579	OAR16_39630879	16	36431659
580	oar3_OAR12_18114466	12	18114466
581	oar3_OAR19_24623838	19	24623838
582	oar3_OAR2_125046010	2	125046010
583	OAR16_33588226	16	30948356
584	DU205548_223	19	28181245
585	OAR19_29133412	19	27499066
586	oar3_OAR12_20369071	12	20369071
587	oar3_OAR2_207272180	2	207272180
588	oar3_OAR2_206231638	2	206231638
589	oar3_OAR19_28805146	19	28805146
590	oar3_OAR2_124936445	2	124936445
591	oar3_OAR19_27082604	19	27082604
592	oar3_OAR19_24362152	19	24362152
593	OAR16_34798939	16	32055083
594	OAR3_138331159	3	129685397
595	oar3_OAR2_207218842	2	207218842
596	oar3_OAR12_18928500	12	18928500
597	oar3_OAR19_25184740	19	25184740
598	oar3_OAR16_34585218	16	34585218
599	oar3_OAR5_96028410	5	96028410
600	s29162	12	20307982
601	OAR16_35768210	16	32884122
602	oar3_OAR2_208452862	2	208452862
603	oar3_OAR19_27973953	19	27973953
604	oar3_OAR2_205813873	2	205813873
605	S12784	2	207863299
606	OAR16_37467394	16	34475296
607	oar3_OAR16_33914472	16	33914472
608	OAR12_22493434	12	19536697
609	OAR2_219460368	2	207231826
610	OAR16_33763548	16	31134853
611	OAR16_39143709	16	35930429
612	OAR16_34906481	16	32156238
613	OAR3_129811233.3SR	3	129811233
614	oar3_OAR2_205494043	2	205494043
615	OAR2_216733340	2	204726565
616	oar3_OAR12_18320734	12	18320734
617	oar3_OAR19_26546621	19	26546621
618	oar3_OAR12_20289956	12	20289956
619	oar3_OAR19_25166116	19	25166116
620	OAR12_22290419	12	19327614
621	oar3_OAR16_31453537	16	31453537
622	oar3_OAR2_206254375	2	206254375
623	oar3_OAR19_26750127	19	26750127
624	OAR2_133438369	2	125261082
625	OAR12_22906100	12	19886023
626	oar3_OAR16_36057430	16	36057430
627	oar3_OAR19_25979076	19	25979076
628	oar3_OAR2_209110666	2	209110666
629	oar3_OAR12_18177671	12	18177671
630	oar3_OAR2_206689010	2	206689010
631	oar3_OAR19_27177076	19	27177076
632	OAR16_38842323	16	35633299
633	OAR19_30281413	19	28621272
634	oar3_OAR19_23636413	19	23636413
635	oar3_OAR16_32301486	16	32301486
636	OAR2_220606948	2	208358342
637	oar3_OAR12_19624437	12	19624437
638	OAR16_38771406	16	35564964
639	OAR16_38040585	16	34884982
640	oar3_OAR19_28849417	19	28849417
641	OAR16_32439374	16	29874137
642	oar3_OAR19_28912439	19	28912439
643	oar3_OAR2_208650955	2	208650955
644	OAR2_220142031	2	207906491
645	oar3_OAR19_24119431	19	24119431
646	oar3_OAR19_26764502	19	26764502
647	OAR12_21143360	12	18263243
648	OAR16_32396433	16	29834628
649	oar3_OAR12_20238004	12	20238004
650	oar3_OAR19_26958345	19	26958345
651	OAR16_33184393	16	30522362
652	oar3_OAR19_28829045	19	28829045
653	oar3_OAR16_33012928	16	33012928
654	oar3_OAR2_205285316	2	205285316
655	oar3_OAR19_27992018	19	27992018
656	OAR12_22602764	12	19647619
657	oar3_OAR19_26711220	19	26711220
658	oar3_OAR2_206848077	2	206848077
659	s35149	2	208140584
660	OAR16_32866225	16	30236285
661	oar3_OAR2_209283396	2	209283396
662	oar3_OAR19_25704915	19	25704915
663	oar3_OAR19_25684229	19	25684229
664	OAR2_220198326	2	207957291
665	OAR16_34694443	16	31955661
666	oar3_OAR19_26524624	19	26524624
667	OAR16_37994752	16	34841237
668	oar3_OAR19_26244058	19	26244058
669	oar3_OAR12_19931574	12	19931574
670	OAR2_217632748	2	205607678
671	oar3_OAR16_28935775	16	28935775
672	OAR2_133518001	2	125343919
673	oar3_OAR19_28366847	19	28366847
674	oar3_OAR19_24288679	19	24288679
675	oar3_OAR2_205320848	2	205320848
676	oar3_OAR2_124960778	2	124960778
677	OAR2_218386012	2	206276753
678	OAR12_23018955	12	19994877
679	oar3_OAR2_204841790	2	204841790
680	S19872	19	28321235
681	oar3_OAR19_26880152	19	26880152
682	oar3_OAR16_30043633	16	30043633
683	OAR16_31959917	16	29409749
684	OAR16_37125504	16	34187287
685	OAR16_34949226	16	32196927
686	OAR2_220621478	2	208373192
687	OAR2_132865982	2	124657483
688	s30431	16	36214121
689	oar3_OAR2_207163034	2	207163034
690	OAR16_39840363	16	36642330
691	OAR5_104466045	5	95921147
692	oar3_OAR16_34982730	16	34982730
693	oar3_OAR19_25427681	19	25427681
694	OAR2_133266312	2	125030378
695	S13271	2	208170752
696	oar3_OAR19_24436657	19	24436657
697	OAR2_132834901	2	124623290
698	OAR2_216951417	2	204947649
699	oar3_OAR12_18825962	12	18825962
700	OAR19_26747265	19	25306966
701	oar3_OAR19_25449995	19	25449995
702	oar3_OAR19_26065452	19	26065452
703	OAR5_104431404	5	95881956
704	oar3_OAR16_29336793	16	29336793
705	OAR2_220811007	2	208564435
706	oar3_OAR12_18735056	12	18735056
707	OAR12_22189408	12	19231968
708	OAR19_27896777	19	26442150
709	oar3_OAR2_207184914	2	207184914
710	oar3_OAR2_205841353	2	205841353
711	oar3_OAR16_29790146	16	29790146
712	s08564	12	20413027
713	OAR12_20977268	12	18097788
714	oar3_OAR16_34510128	16	34510128
715	OAR12_22840561	12	19817484
716	s39651	19	28410357
717	oar3_OAR2_206361570	2	206361570
718	OAR16_39062204	16	35852290
719	oar3_OAR16_30747900	16	30747900
720	OAR5_104570871	5	96006551
721	oar3_OAR12_18943575	12	18943575
722	OAR3_129750895.3SR	3	129750895
723	oar3_OAR12_19840123	12	19840123
724	OAR19_28925600	19	27320298
725	oar3_OAR2_208185522	2	208185522
726	oar3_OAR16_32661829	16	32661829
727	oar3_OAR2_204742554	2	204742554
728	s59565	16	30667706
729	OAR2_218517661	2	206382108
730	OAR2_221309204	2	209050239
731	OAR2_216489113	2	204560879
732	s35877	16	28632456
733	OAR16_37082988	16	34141840
734	oar3_OAR16_35065626	16	35065626
735	OAR5_104389335_X	5	95841910
736	OAR19_30535417	19	28943148
737	OAR19_25169682	19	23718669
738	OAR2_220030388	2	207802311
739	DU322052_334	16	32982579
740	OAR2_221434083	2	209188995
741	oar3_OAR19_28249047	19	28249047
742	oar3_OAR19_28887490	19	28887490
743	OAR2_218564378	2	206427786
744	oar3_OAR19_26785228	19	26785228
745	oar3_OAR19_28716380	19	28716380
746	s00343	2	205454966
747	oar3_OAR16_35386098	16	35386098
748	oar3_OAR16_30809413	16	30809413
749	OAR19_29244492	19	27608634
750	OAR16_32465649	16	29818858
751	oar3_OAR12_18012360	12	18012360
752	OAR2_217685245	2	205662501
753	oar3_OAR2_204661300	2	204661300
754	oar3_OAR2_208252932	2	208252932
755	oar3_OAR19_24763548	19	24763548
756	oar3_OAR16_35319166	16	35319166
757	oar3_OAR2_205379548	2	205379548
758	oar3_OAR2_207348948	2	207348948
759	OAR16_36249607	16	33338998
760	oar3_OAR19_27784883	19	27784883
761	oar3_OAR19_27384113	19	27384113
762	OAR2_221790517	2	209508471
763	oar3_OAR2_209441846	2	209441846
764	OAR19_29430650	19	27808064
765	OAR16_39780130	16	36586383
766	oar3_OAR19_27665061	19	27665061
767	oar3_OAR19_26649060	19	26649060
768	oar3_OAR12_18059535	12	18059535
769	oar3_OAR2_204782165	2	204782165
770	oar3_OAR19_27138534	19	27138534
771	oar3_OAR2_209299307	2	209299307
772	oar3_OAR2_209681999	2	209681999
773	oar3_OAR2_209135680	2	209135680
774	oar3_OAR19_28429328	19	28429328
775	OAR3_138764145	3	130103393
776	oar3_OAR2_205894668	2	205894668
777	oar3_OAR16_31802990	16	31802990
778	oar3_OAR19_27338948	19	27338948
779	OAR3_129927538.3SR	3	129927538
780	OAR16_36378409	16	33470561
781	oar3_OAR16_34721995	16	34721995
782	oar3_OAR2_205179837	2	205179837
783	oar3_OAR12_18673764	12	18673764
784	oar3_OAR19_28344134	19	28344134
785	OAR16_34302814	16	31588015
786	s21323	16	36277226
787	oar3_OAR12_18447460	12	18447460
788	S25829	12	19041021
789	oar3_OAR2_208761818	2	208761818
790	oar3_OAR19_23974573	19	23974573
791	oar3_OAR19_25917484	19	25917484
792	oar3_OAR12_18605860	12	18605860
793	oar3_OAR16_32085107	16	32085107
794	oar3_OAR12_20394552	12	20394552
795	OAR16_34374883	16	31654423
796	oar3_OAR19_26364192	19	26364192
797	oar3_OAR19_25063449	19	25063449
798	oar3_OAR19_26582294	19	26582294
799	oar3_OAR12_17996130	12	17996130
800	OAR16_34411628	16	31687647
801	OAR2_217552388	2	205532679
802	oar3_OAR19_25275516	19	25275516
803	oar3_OAR19_26199901	19	26199901
804	oar3_OAR2_205555041	2	205555041
805	OAR19_26020759	19	24560266
806	oar3_OAR19_26027970	19	26027970
807	OAR19_29035057	19	27411393
808	OAR16_31914286	16	29372106
809	OAR19_29193780	19	27558690
810	OAR12_22253654	12	19288437
811	OAR2_219289913	2	207066911
812	oar3_OAR16_33045528	16	33045528
813	s32786	2	207849417
814	oar3_OAR2_205048703	2	205048703
815	oar3_OAR2_206295090	2	206295090
816	OAR16_32070290	16	29523833
817	OAR19_25636098	19	24139163
818	oar3_OAR5_96144673	5	96144673
819	OAR16_37226202	16	34279856
820	OAR2_221746917	2	209457612
821	oar3_OAR19_27018360	19	27018360
822	oar3_OAR2_207673000	2	207673000
823	oar3_OAR16_31719062	16	31719062
824	oar3_OAR12_18583112	12	18583112
825	OAR16_33999112	16	31325254
826	oar3_OAR19_24505254	19	24505254
827	OAR19_27016487	19	25577025
828	OAR2_133088440	2	124907852
829	S10024	2	208045227
830	OAR19_26977213	19	25539754
831	s04405	2	205949338
832	oar3_OAR2_206747031	2	206747031
833	oar3_OAR16_33768123	16	33768123
834	S24799	16	36323883
835	oar3_OAR16_31620276	16	31620276
836	OAR2_217372449_X	2	205355749
837	OAR16_36821541	16	33872546
838	oar3_OAR2_205432547	2	205432547
839	oar3_OAR12_19797782	12	19797782
840	oar3_OAR12_17932182	12	17932182
841	OAR12_20919634	12	18039881
842	oar3_OAR2_209074972	2	209074972
843	oar3_OAR2_209531687	2	209531687
844	OAR2_218777904	2	206643029
845	oar3_OAR19_27830713	19	27830713
846	OAR16_33109456	16	30452339
847	oar3_OAR16_29626481	16	29626481
848	oar3_OAR2_206770057	2	206770057
849	oar3_OAR19_28574684	19	28574684
850	oar3_OAR19_25664478	19	25664478
851	OAR19_30150290	19	28492706
852	oar3_OAR2_204532909	2	204532909
853	s51855	2	205023204
854	oar3_OAR16_35262726	16	35262726
855	oar3_OAR16_29593499	16	29593499
856	OAR16_31491759	16	28958714
857	oar3_OAR2_206567630	2	206567630
858	OAR2_220722445	2	208478108
859	oar3_OAR16_30780936	16	30780936
860	OAR19_27271173	19	25816619
861	OAR2_221957748	2	209703200
862	OAR19_25830151	19	24342061
863	oar3_OAR12_18362117	12	18362117
864	OAR2_220214350	2	207971469
865	oar3_OAR12_18715376	12	18715376
866	OAR2_220825560	2	208579059
867	OAR19_26906414	19	25469429
868	oar3_OAR16_35295790	16	35295790
869	s58488	2	208982685
870	oar3_OAR16_32362731	16	32362731
871	OAR16_33063318	16	30421861
872	oar3_OAR16_31356586	16	31356586
873	oar3_OAR2_124990875	2	124990875
874	oar3_OAR16_34811581	16	34811581
875	OAR2_220456611	2	208202599
876	OAR12_22318024	12	19357157
877	oar3_OAR12_19675633	12	19675633
878	OAR16_33405502	16	30692759
879	oar3_OAR2_206930508	2	206930508
880	OAR16_38312498	16	35128084
881	oar3_OAR12_18288760	12	18288760
882	s03406	16	35684132
883	oar3_OAR19_24707843	19	24707843
884	oar3_OAR2_207886916	2	207886916
885	oar3_OAR2_209000282	2	209000282
886	oar3_OAR2_206089306	2	206089306
887	oar3_OAR19_28663999	19	28663999
888	s07244	12	18866611
889	oar3_OAR2_206787695	2	206787695
890	oar3_OAR16_31044057	16	31044057
891	oar3_OAR19_27433519	19	27433519
892	oar3_OAR2_205474795	2	205474795
893	oar3_OAR2_207830714	2	207830714
894	oar3_OAR19_24461220	19	24461220
895	OAR5_104356628	5	95814480
896	oar3_OAR19_25882952	19	25882952
897	oar3_OAR19_26859293	19	26859293
898	oar3_OAR16_33132879	16	33132879
899	oar3_OAR19_26939593	19	26939593
900	oar3_OAR12_18205965	12	18205965
901	oar3_OAR16_34004738	16	34004738
902	oar3_OAR2_206805418	2	206805418
903	oar3_OAR16_31779387	16	31779387
904	oar3_OAR2_207203216	2	207203216
905	oar3_OAR19_28871151	19	28871151
906	s14176	19	26223781
907	oar3_OAR19_24381489	19	24381489
908	oar3_OAR19_24745933	19	24745933
909	oar3_OAR19_27192845	19	27192845
910	OAR2_132883647	2	124677512
911	OAR16_31527919	16	28995231
912	OAR12_23233269	12	20161925
913	s71750	2	209382745
914	oar3_OAR3_129955903	3	129955903
915	oar3_OAR16_34339477	16	34339477
916	oar3_OAR2_204923405	2	204923405
917	oar3_OAR2_204239328	2	204239328
918	OAR16_31102892	16	28727219
919	s27951	12	18557571
920	OAR16_33630679	16	30990027
921	OAR2_217238961	2	205223167
922	OAR19_25962924	19	24483579
923	OAR12_22881918	12	19861929
924	OAR16_31612666	16	29072599
925	OAR16_31845248	16	29304504
926	oar3_OAR19_26671224	19	26671224
927	oar3_OAR2_205005534	2	205005534
928	oar3_OAR2_207397334	2	207397334
929	oar3_OAR19_27397476	19	27397476
930	oar3_OAR2_208332310	2	208332310
931	oar3_OAR2_204333224	2	204333224
932	oar3_OAR2_208735064	2	208735064
933	oar3_OAR12_18965075	12	18965075
934	OAR16_32006724	16	29456587
935	oar3_OAR2_205152576	2	205152576
936	OAR16_36650586	16	33698619
937	oar3_OAR2_207444011	2	207444011
938	OAR16_32987078	16	30357140
939	s30814	19	24096175
940	oar3_OAR19_27473508	19	27473508
941	oar3_OAR2_206062356	2	206062356
942	oar3_OAR19_23849110	19	23849110
943	oar3_OAR12_18513820	12	18513820
944	oar3_OAR12_20037323	12	20037323
945	oar3_OAR19_27457409	19	27457409
946	OAR12_22018986	12	19101218
947	oar3_OAR2_208310862	2	208310862
948	OAR16_32916237	16	30290785
949	oar3_OAR2_209031436	2	209031436
950	OAR19_26092130	19	24640981
951	oar3_OAR12_19218436	12	19218436
952	OAR2_217077770	2	205069983
953	oar3_OAR12_19426241	12	19426241
954	OAR2_218076916	2	206000926
955	oar3_OAR2_204862130	2	204862130
956	oar3_OAR5_96062963	5	96062963
957	oar3_OAR19_24522137	19	24522137
958	OAR19_29776311	19	28134366
959	oar3_OAR2_125055633	2	125055633
960	S19599	16	28495163

## Sheet: Sheet2
No	SNP marker	Chromosome	Position (bp)
184	OAR16_30665569	16	28298563
401	OAR16_30687955	16	28321220
320	OAR16_30723388	16	28357816
346	OAR16_30748429	16	28381170
224	oar3_OAR16_28415023	16	28415023
304	OAR16_30815146	16	28446660
960	S19599	16	28495163
135	OAR16_30894595	16	28526130
249	OAR16_30948597	16	28578663
732	s35877	16	28632456
245	OAR16_31063637	16	28690585
918	OAR16_31102892	16	28727219
505	OAR16_31129400	16	28754634
555	oar3_OAR16_28798095	16	28798095
148	s30850	16	28836171
451	oar3_OAR16_28871428	16	28871428
297	oar3_OAR16_28899279	16	28899279
671	oar3_OAR16_28935775	16	28935775
856	OAR16_31491759	16	28958714
911	OAR16_31527919	16	28995231
226	s70650	16	29030021
924	OAR16_31612666	16	29072599
357	oar3_OAR16_29110450	16	29110450
453	oar3_OAR16_29133239	16	29133239
537	OAR16_31707450	16	29163329
275	OAR16_31731050	16	29189645
414	oar3_OAR16_29219952	16	29219952
45	OAR16_31790783	16	29253722
548	OAR16_31817206	16	29276425
925	OAR16_31845248	16	29304504
704	oar3_OAR16_29336793	16	29336793
808	OAR16_31914286	16	29372106
683	OAR16_31959917	16	29409749
934	OAR16_32006724	16	29456587
161	oar3_OAR16_29489716	16	29489716
816	OAR16_32070290	16	29523833
444	s48164	16	29561576
855	oar3_OAR16_29593499	16	29593499
847	oar3_OAR16_29626481	16	29626481
160	oar3_OAR16_29657843	16	29657843
216	OAR16_32278875	16	29700153
418	oar3_OAR16_29730245	16	29730245
546	OAR16_32336229	16	29759501
711	oar3_OAR16_29790146	16	29790146
750	OAR16_32465649	16	29818858
648	OAR16_32396433	16	29834628
641	OAR16_32439374	16	29874137
417	OAR16_32535745	16	29924853
477	OAR16_32580851	16	29966767
456	OAR16_32624937	16	30008576
682	oar3_OAR16_30043633	16	30043633
133	oar3_OAR16_30065781	16	30065781
23	OAR16_32742149	16	30106379
298	oar3_OAR16_30141319	16	30141319
369	oar3_OAR16_30166808	16	30166808
24	OAR16_32813959	16	30198243
660	OAR16_32866225	16	30236285
185	OAR16_32902981	16	30279813
948	OAR16_32916237	16	30290785
1	OAR16_32945361	16	30319608
938	OAR16_32987078	16	30357140
334	OAR16_33033115	16	30394842
871	OAR16_33063318	16	30421861
846	OAR16_33109456	16	30452339
362	OAR16_33136420	16	30477701
651	OAR16_33184393	16	30522362
377	OAR16_33224073	16	30559452
399	OAR16_33253515	16	30589279
512	oar3_OAR16_30611765	16	30611765
130	oar3_OAR16_30642731	16	30642731
728	s59565	16	30667706
878	OAR16_33405502	16	30692759
516	OAR16_33435828	16	30720540
719	oar3_OAR16_30747900	16	30747900
859	oar3_OAR16_30780936	16	30780936
748	oar3_OAR16_30809413	16	30809413
368	OAR16_33478147	16	30847022
266	OAR16_33519318	16	30886595
441	OAR16_33555314	16	30922730
583	OAR16_33588226	16	30948356
920	OAR16_33630679	16	30990027
77	oar3_OAR16_31013967	16	31013967
890	oar3_OAR16_31044057	16	31044057
426	OAR16_33693661	16	31068097
17	oar3_OAR16_31100978	16	31100978
610	OAR16_33763548	16	31134853
523	oar3_OAR16_31164669	16	31164669
243	oar3_OAR16_31195892	16	31195892
158	oar3_OAR16_31230886	16	31230886
147	OAR16_33887513	16	31260099
446	oar3_OAR16_31298560	16	31298560
825	OAR16_33999112	16	31325254
872	oar3_OAR16_31356586	16	31356586
123	oar3_OAR16_31380258	16	31380258
87	oar3_OAR16_31420210	16	31420210
621	oar3_OAR16_31453537	16	31453537
101	s51543	16	31472581
192	s10813	16	31497304
543	OAR16_34243483	16	31525482
327	oar3_OAR16_31552312	16	31552312
785	OAR16_34302814	16	31588015
835	oar3_OAR16_31620276	16	31620276
795	OAR16_34374883	16	31654423
800	OAR16_34411628	16	31687647
823	oar3_OAR16_31719062	16	31719062
165	oar3_OAR16_31748701	16	31748701
903	oar3_OAR16_31779387	16	31779387
777	oar3_OAR16_31802990	16	31802990
103	oar3_OAR16_31850557	16	31850557
95	OAR16_34620156	16	31882270
352	s54859	16	31926643
665	OAR16_34694443	16	31955661
312	oar3_OAR16_31985521	16	31985521
73	oar3_OAR16_32015548	16	32015548
593	OAR16_34798939	16	32055083
793	oar3_OAR16_32085107	16	32085107
331	OAR16_34857607	16	32114710
612	OAR16_34906481	16	32156238
685	OAR16_34949226	16	32196927
218	S25440	16	32241221
80	oar3_OAR16_32268374	16	32268374
635	oar3_OAR16_32301486	16	32301486
242	oar3_OAR16_32329020	16	32329020
870	oar3_OAR16_32362731	16	32362731
564	oar3_OAR16_32400718	16	32400718
295	oar3_OAR16_32421232	16	32421232
188	oar3_OAR16_32459989	16	32459989
181	oar3_OAR16_32489984	16	32489984
341	oar3_OAR16_32528497	16	32528497
164	OAR16_35330518	16	32569758
343	oar3_OAR16_32589247	16	32589247
54	oar3_OAR16_32628769	16	32628769
726	oar3_OAR16_32661829	16	32661829
294	OAR16_35599522	16	32701933
65	oar3_OAR16_32734486	16	32734486
233	OAR16_35656302	16	32766928
207	s05481	16	32812519
561	oar3_OAR16_32849025	16	32849025
601	OAR16_35768210	16	32884122
530	OAR16_35801820	16	32922396
238	OAR16_35827948	16	32945561
739	DU322052_334	16	32982579
653	oar3_OAR16_33012928	16	33012928
812	oar3_OAR16_33045528	16	33045528
338	oar3_OAR16_33078067	16	33078067
42	oar3_OAR16_33104720	16	33104720
898	oar3_OAR16_33132879	16	33132879
93	oar3_OAR16_33168181	16	33168181
112	s75940	16	33202427
32	OAR16_36156919	16	33249488
309	OAR16_36192133	16	33284858
375	oar3_OAR16_33313271	16	33313271
759	OAR16_36249607	16	33338998
550	oar3_OAR16_33375209	16	33375209
347	OAR16_36312299_X	16	33401954
120	s45149	16	33447141
780	OAR16_36378409	16	33470561
39	OAR16_36410113	16	33504980
403	OAR16_36452841	16	33545078
86	OAR16_36498470	16	33584033
493	OAR16_36508382	16	33596117
335	oar3_OAR16_33634654	16	33634654
6	OAR16_36608398	16	33658880
936	OAR16_36650586	16	33698619
526	oar3_OAR16_33729979	16	33729979
833	oar3_OAR16_33768123	16	33768123
287	OAR16_36743952	16	33798516
536	oar3_OAR16_33836452	16	33836452
837	OAR16_36821541	16	33872546
607	oar3_OAR16_33914472	16	33914472
251	OAR16_36890689	16	33941127
2	S14037	16	33978330
901	oar3_OAR16_34004738	16	34004738
102	OAR16_36987741	16	34034559
276	oar3_OAR16_34065492	16	34065492
300	s50295	16	34092264
733	OAR16_37082988	16	34141840
684	OAR16_37125504	16	34187287
29	OAR16_37180441	16	34240984
819	OAR16_37226202	16	34279856
372	s44596	16	34315060
915	oar3_OAR16_34339477	16	34339477
392	oar3_OAR16_34359447	16	34359447
5	OAR16_37419505	16	34392335
191	oar3_OAR16_34424863	16	34424863
452	oar3_OAR16_34450541	16	34450541
606	OAR16_37467394	16	34475296
714	oar3_OAR16_34510128	16	34510128
422	OAR16_37539041	16	34550197
598	oar3_OAR16_34585218	16	34585218
351	OAR16_37614079	16	34625175
387	OAR16_37779529	16	34679175
781	oar3_OAR16_34721995	16	34721995
416	oar3_OAR16_34754947	16	34754947
19	oar3_OAR16_34782951	16	34782951
874	oar3_OAR16_34811581	16	34811581
667	OAR16_37994752	16	34841237
639	OAR16_38040585	16	34884982
429	OAR16_38072131	16	34916221
11	OAR16_38083665	16	34927121
146	oar3_OAR16_34958956	16	34958956
692	oar3_OAR16_34982730	16	34982730
382	oar3_OAR16_35023480	16	35023480
734	oar3_OAR16_35065626	16	35065626
116	s40592	16	35098287
880	OAR16_38312498	16	35128084
498	OAR16_38355680	16	35171594
230	oar3_OAR16_35204119	16	35204119
570	OAR16_38414913	16	35232372
854	oar3_OAR16_35262726	16	35262726
868	oar3_OAR16_35295790	16	35295790
756	oar3_OAR16_35319166	16	35319166
358	oar3_OAR16_35362851	16	35362851
747	oar3_OAR16_35386098	16	35386098
324	oar3_OAR16_35417010	16	35417010
507	OAR16_38647302	16	35446370
211	oar3_OAR16_35475746	16	35475746
568	oar3_OAR16_35508258	16	35508258
466	oar3_OAR16_35538034	16	35538034
638	OAR16_38771406	16	35564964
319	OAR16_38814956	16	35607373
632	OAR16_38842323	16	35633299
882	s03406	16	35684132
539	oar3_OAR16_35710900	16	35710900
310	oar3_OAR16_35750197	16	35750197
491	oar3_OAR16_35776392	16	35776392
517	s74559	16	35801129
718	OAR16_39062204	16	35852290
197	S17904	16	35889951
611	OAR16_39143709	16	35930429
510	s48550	16	35966903
90	oar3_OAR16_36000841	16	36000841
215	s49984	16	36028239
626	oar3_OAR16_36057430	16	36057430
267	oar3_OAR16_36088545	16	36088545
58	oar3_OAR16_36122830	16	36122830
495	s57141	16	36152657
533	oar3_OAR16_36180899	16	36180899
688	s30431	16	36214121
328	s35691	16	36235813
786	s21323	16	36277226
834	S24799	16	36323883
129	OAR16_39563095	16	36366128
515	oar3_OAR16_36401221	16	36401221
579	OAR16_39630879	16	36431659
228	s40074	16	36472371
500	OAR16_39706312	16	36510923
288	oar3_OAR16_36534881	16	36534881
765	OAR16_39780130	16	36586383
690	OAR16_39840363	16	36642330
534	oar3_OAR16_36678511	16	36678511
126	oar3_OAR16_36706744	16	36706744
406	S14019	16	36746704
182	OAR16_39987451	16	36797401
