# Supplementary material for: The genomic architecture of mastitis resistance in dairy sheep
Source: BMC Genomics. 2017 Aug 16;18:624. doi: 10.1186/s12864-017-3982-1 (PMC5559839; doi:10.1186/s12864-017-3982-1)
Supplement: Supplementary file 15 — Expression levels of genes located in the candidate regions for mastitis resistance identified in Chios sheep. The gene expression levels presented here are across all the body tissues and cell lines, as extracted from the two (BFxT and Texel) sheep transcriptomic atlases. Details on the expression profile of each gene across the transcriptomic atlas are also provided. (XLSX 71 kb) [file 12864_2017_3982_MOESM15_ESM.xlsx]

## Sheet: Sheet1
Gene name	Synonyms	Ensembl gene ID	Entrez gene ID	Location (chr:start-end:strand)	Gene type	Description	Expression summary	Expression summary (brief)	Expression category	Tissue with highest PEM (= avg. TPM in tissue/avg. TPM across all tissues)	Group enrichment	Tissue specificity index (tau)	Mean TPM considering all tissues/median TPM considering all tissues	GO term (molecular function)	GO term (biological process)	GO term (cellular component)	cerebrum (Texel)	cerebellum (BFxT)	cerebellum (Texel)	hippocampus (BFxT)	hypothalamus (Texel)	brain stem (Texel)	aortic valve (BFxT)	left atrioventricular valve (BFxT)	right atrioventricular valve (BFxT)	left auricle (BFxT)	right auricle (BFxT)	left ventricle (BFxT)	right ventricle (BFxT)	ventricle (Texel)	skeletal muscle bicep (BFxT)	skeletal muscle bicep (Texel)	skeletal muscle longitudinal dorsal (BFxT)	skeletal muscle longitudinal dorsal (Texel)	lung (BFxT)	lung (Texel)	thoracic oesophagus (BFxT)	reticulum (BFxT)	omentum (Texel)	rumen (BFxT)	rumen (Texel)	omasum (BFxT)	abomasum (BFxT)	abomasum (Texel)	abomasum mucosa (Texel)	pylorus (BFxT)	duodenum (BFxT)	duodenum (Texel)	jejunum (BFxT)
Breed																	Texel	BFxT	Texel	BFxT	Texel	Texel	BFxT	BFxT	BFxT	BFxT	BFxT	BFxT	BFxT	Texel	BFxT	Texel	BFxT	Texel	BFxT	Texel	BFxT	BFxT	Texel	BFxT	Texel	BFxT	BFxT	Texel	Texel	BFxT	BFxT	Texel	BFxT
Organ system																	nervous system	nervous system	nervous system	nervous system	nervous system	nervous system	cardiovascular system	cardiovascular system	cardiovascular system	cardiovascular system	cardiovascular system	cardiovascular system	cardiovascular system	cardiovascular system	muscular system	muscular system	muscular system	muscular system	respiratory system	respiratory system	gastrointestinal tract	gastrointestinal tract	gastrointestinal tract	gastrointestinal tract	gastrointestinal tract	gastrointestinal tract	gastrointestinal tract	gastrointestinal tract	gastrointestinal tract	gastrointestinal tract	gastrointestinal tract	gastrointestinal tract	gastrointestinal tract
CCNYL1	9630037P07Rik | AW554339 | CCNY | CH1073-226M24.2 | RGD1310683 | wu:fi41h04 | zgc:153047	ENSOARG00000018890	101118334	2:208715120-208748627:+1	protein-coding	cyclin Y like 1	detected at high to low expression in 102 of 102 tissues	high to low	detected in all, tissue enhanced (blastocyst)	blastocyst (BFxT) (1.918)	none	0.904	1.387	protein binding (GO:0005515) | protein kinase binding (GO:0019901)	regulation of protein phosphorylation (GO:0001932) | sperm motility (GO:0030317) | regulation of cyclin-dependent protein serine/threonine kinase activity (GO:0000079) | regulation of protein kinase activity (GO:0045859) | spermatogenesis (GO:0007283)	plasma membrane (GO:0005886) | membrane (GO:0016020)	10.526	7.435	6.561	16.703	12.104	11.775	17.348	25.56	13.376	8.727	11.124	35.342	6.764	8.456	6.807	6.705	7.175	6.629	11.068	14.2	9.874	10.202	18.075	10.403	9.533	11.205	11.523	13.55	7.694	17.905	18.561	14.561	16.915
ADAM23	AW046396 | MDC-3 | MDC3	ENSOARG00000018708	.	2:207429110-207617538:+1	protein-coding	ADAM metallopeptidase domain 23	detected at medium to low expression in 39 of 102 tissues	medium to low	mixed expression	cerebellum (BFxT) (5.080)	none	0.915	4.188	protein binding (GO:0005515) | metalloendopeptidase activity (GO:0004222) | zinc ion binding (GO:0008270) | metallopeptidase activity (GO:0008237)	proteolysis (GO:0006508)	unknown	25.765	33.831	18.845	14.744	29.782	19.996	0.136	0.964	0.261	0.779	1.385	0.64	0.719	0.523	0.082	0.048	0.042	0.069	0.05	0.082	0.642	0.622	0.714	0.743	0.156	0.306	0.948	1.315	0.56	2.526	2.064	1.277	4.467
NRP2	1110048P06Rik | F6A14.10 | F6A14_10 | NAP1-related protein 2 | NP2 | NPN2 | Np-2 | Np2 | Npn-2 | Npn2 | PRO2714 | VEGF165R2 | neuropilin-2 | np2 | npn2 | pro2714 | vegf165r2	ENSOARG00000018434	100135449	2:206749749-206866241:+1	protein-coding	neuropilin 2	detected at high to low expression in 98 of 102 tissues	high to low	tissue enhanced (BMDM LPS time course 2 hrs, BMDM LPS time course 4 hrs)	BMDM LPS time course 2 hrs (BFxT) (2.187)	none	0.879	1.611	protein binding (GO:0005515) | vascular endothelial growth factor-activated receptor activity (GO:0005021) | metal ion binding (GO:0046872) | semaphorin receptor activity (GO:0017154)	facial nerve structural organization (GO:0021612) | negative chemotaxis (GO:0050919) | sensory neuron axon guidance (GO:0097374) | sympathetic neuron projection extension (GO:0097490) | neural crest cell migration (GO:0001755) | semaphorin-plexin signaling pathway involved in neuron projection guidance (GO:1902285) | ventral trunk neural crest cell migration (GO:0036486) | axon guidance (GO:00074…	axon (GO:0030424) | membrane (GO:0016020)	5.516	1.256	0.955	16.075	16.323	5.761	16.68	21.525	22.114	3.63	6.902	3.185	2.099	2.378	2.311	0.99	1.053	1.641	5.435	13.825	5.978	18.582	14.056	8.985	13.892	4.269	4.622	46.183	4.061	9.512	4.366	6.033	6.405
ZDBF2	4930431J08Rik | 9330107J05Rik | RGD1560005 | adam23a	ENSOARG00000018652	101105062	2:207313689-207325772:+1	protein-coding	zinc finger DBF-type containing 2	detected at medium expression in 1 of 102 tissues	medium	tissue enriched (blastocyst)	blastocyst (BFxT) (3.490)	none	0.999	59.848	nucleic acid binding (GO:0003676) | zinc ion binding (GO:0008270)	unknown	unknown	0.002	0.005	0.002	0.004	0.005	0.002	0.014	0.002	0.002	0.002	0.001	0.007	0.001	0.002	0	0.001	0	0.002	0.003	0.011	0.002	0.001	0.032	0.014	0.002	0.008	0.004	0.006	0	0.007	0.001	0	0.002
CTLA4	ALPS5 | CD | CD152 | CELIAC3 | CTLA-4 | Cd152 | Ctla-4 | GRD4 | GSE | IDDM12 | Ly-56 | sCTLA4	ENSOARG00000018321	443040	2:204777523-204784522:+1	protein-coding	cytotoxic T-lymphocyte associated protein 4	detected at medium to low expression in 44 of 102 tissues	medium to low	mixed expression	BMDM LPS time course 2 hrs (BFxT) (4.109)	none	0.857	4.105	protein binding (GO:0005515)	B cell receptor signaling pathway (GO:0050853) | positive regulation of apoptotic process (GO:0043065) | immune response (GO:0006955) | negative regulation of B cell proliferation (GO:0030889) | cellular response to DNA damage stimulus (GO:0006974) | negative regulation of regulatory T cell differentiation (GO:0045590)	external side of plasma membrane (GO:0009897) | Golgi apparatus (GO:0005794) | perinuclear region of cytoplasm (GO:0048471) | membrane (GO:0016020) | clathrin-coated endocytic vesicle (GO:0045334)	0.356	0.132	0.093	0.758	0.639	0.703	0.561	0.828	0.434	0.188	0.246	0.451	0.21	0.623	0.318	0.253	0.052	0.162	0.778	2.389	0.223	0.478	1.002	0.109	0.474	0.142	0.26	2.095	0.906	0.284	1.68	3.5	2.551
OSMR	OSMRB | PLCA1 | si:ch211-14b14.2	ENSOARG00000009845	101105948	16:35426282-35474718:-1	protein-coding	oncostatin M receptor	detected at medium to low expression in 89 of 102 tissues	medium to low	mixed expression	corpus luteum (Texel) (1.869)	none	0.742	1.334	cytokine receptor activity (GO:0004896) | protein binding (GO:0005515) | growth factor binding (GO:0019838) | oncostatin-M receptor activity (GO:0004924)	response to cytokine (GO:0034097) | oncostatin-M-mediated signaling pathway (GO:0038165) | positive regulation of cell proliferation (GO:0008284)	oncostatin-M receptor complex (GO:0005900) | apical plasma membrane (GO:0016324) | membrane (GO:0016020)	2.938	5.226	2.494	6.44	4.113	7.722	26.373	33.166	22.924	6.371	6.149	4.922	3.259	4.517	3.98	3.139	1.315	2.42	12.511	16.983	6.491	7.342	21.884	6.564	6.183	6.918	5.316	19.963	4.678	11.676	7.763	5.82	10.039
FYB	ADAP | B630013F22Rik | FYB-120/130 | PRO0823 | RGD1563421 | SLAP-130 | SLAP130 | Slap130 | p120/130 | p120/p130	ENSOARG00000009551	101105278	16:35170143-35269324:+1	protein-coding	FYN binding protein	detected at high to low expression in 91 of 102 tissues	high to low	tissue enhanced (salivary gland, thymus)	thymus (BFxT) (2.857)	none	0.928	3.136	protein binding (GO:0005515)	immune response (GO:0006955) | protein localization to plasma membrane (GO:0072659)	actin cytoskeleton (GO:0015629) | plasma membrane (GO:0005886)	1.908	0.783	0.504	3.544	1.852	3.419	3.77	4.168	5.401	1.363	1.203	2.804	1.45	3.97	1.443	1.342	0.307	0.756	16.829	25.175	1.094	8.642	4.789	0.727	2.495	0.781	2.238	6.673	9.269	2.099	8.67	33.038	25.185
RICTOR	4921505C17Rik | 6030405M08Rik | 8002 | AVO3 | AW492497 | CG8002 | D530039E11Rik | Dmel\CG8002 | Fyb | GB17320 | PIA | Rictor | dRic | dRictor | hAVO3	ENSOARG00000009682	101105528	16:35296464-35415823:+1	protein-coding	RPTOR independent companion of MTOR complex 2	detected at medium to low expression in 95 of 102 tissues	medium to low	tissue enhanced (blastocyst, PBMC)	blastocyst (BFxT) (3.689)	none	0.916	1.223	protein binding (GO:0005515) | protein kinase binding (GO:0019901) | ribosome binding (GO:0043022) | binding (GO:0005488)	positive regulation of actin filament polymerization (GO:0030838) | regulation of gene expression (GO:0010468) | positive regulation of TOR signaling (GO:0032008) | actin cytoskeleton reorganization (GO:0031532) | regulation of inflammatory response (GO:0050727) | TOR signaling (GO:0031929) | embryo development (GO:0009790) | regulation of actin cytoskeleton organization (GO:0032956) | regulation…	TORC2 complex (GO:0031932)	3.318	8.129	4.721	3.912	3.384	5.088	1.053	1.004	1.09	0.814	0.923	4.233	0.875	3.638	2.173	2.428	0.742	2.252	1.112	3.494	0.628	1.137	3.328	1.044	1.548	1.141	1.442	2.719	1.353	1.431	1.548	2.643	2.399
NDUFS1	5830412M15Rik | 9930026A05Rik | CI-75Kd | CI-75k | CI-75kD | GB19481 | NV19212 | PRO1304 | QtsA-18546 | wu:fb33h05 | zgc:92209	ENSOARG00000018563	101115434	2:207166821-207195222:-1	protein-coding	NADH:ubiquinone oxidoreductase core subunit S1	detected at high to medium expression in 102 of 102 tissues	high to medium	detected in all, tissue enhanced (blastocyst)	blastocyst (BFxT) (1.513)	none	0.862	1.418	protein binding (GO:0005515) | oxidoreductase activity, acting on NAD(P)H (GO:0016651) | iron-sulfur cluster binding (GO:0051536) | electron carrier activity (GO:0009055) | oxidoreductase activity (GO:0016491) | NADH dehydrogenase (ubiquinone) activity (GO:0008137)	ATP synthesis coupled electron transport (GO:0042773) | reactive oxygen species metabolic process (GO:0072593) | apoptotic mitochondrial changes (GO:0008637) | regulation of mitochondrial membrane potential (GO:0051881) | cellular respiration (GO:0045333) | ATP metabolic process (GO:0046034) | oxidation-reduction process (GO:0055114)	mitochondrial intermembrane space (GO:0005758) | myelin sheath (GO:0043209) | mitochondrial respiratory chain complex I (GO:0005747) | membrane (GO:0016020) | mitochondrion (GO:0005739)	82.448	97.94	88.945	94.009	78.411	95.258	24.251	26.969	48.022	194.38	206.74	277.635	196.805	201.923	265.73	137.757	266.703	165.805	21.029	29.894	123.726	59.123	38.703	62.059	79.602	73.966	45.757	47.193	36.652	41.518	82.101	59.392	87.49
PLEKHM3	9430067K14Rik | A230102O09Rik | AI449570 | DAPR | Dapr | PLEKHM1L | Plekhm1l | RGD1307151 | si:dkey-159b16.1	ENSOARG00000018903	.	2:208937456-209030783:-1	protein-coding	pleckstrin homology domain containing M3	detected at low expression in 89 of 102 tissues	low	mixed expression	cerebellum (BFxT) (3.654)	none	0.71	1.182	unknown	unknown	unknown	2.805	12.587	6.141	2.72	3.629	3.93	1.197	0.876	1.383	0.828	0.882	1.348	0.86	1.193	1.006	0.787	0.858	0.62	1.144	3.431	0.886	1.156	2.3	1.433	1.052	1.297	0.784	1.524	0.696	0.854	1.003	1.342	1.383
KLF7	9830124P08Rik | UKLF | uklf	ENSOARG00000018838	.	2:208140346-208142221:-1	protein-coding	Kruppel like factor 7	detected at medium to low expression in 102 of 102 tissues	medium to low	detected in all, tissue enhanced (blastocyst)	blastocyst (BFxT) (1.988)	none	0.833	1.156	nucleic acid binding (GO:0003676) | metal ion binding (GO:0046872) | DNA binding (GO:0003677) | transcription factor activity, sequence-specific DNA binding (GO:0003700)	axonogenesis (GO:0007409) | axon guidance (GO:0007411) | positive regulation of transcription, DNA-templated (GO:0045893) | dendrite morphogenesis (GO:0048813)	unknown	7.815	10.799	10.184	8.285	12.966	10.419	6.63	7.197	8.046	3.958	4.952	5.658	4.028	6.685	3.012	2.31	1.609	3.226	5.729	12.723	4.156	5.314	20.805	5.374	4.522	5.203	3.541	11.49	2.21	6.91	5.326	6.045	8.717
CARD6	CINCIN1 | D730008L15 | NOL3	ENSOARG00000009262	101103184	16:33567396-33580406:-1	protein-coding	caspase recruitment domain family member 6	detected at medium to low expression in 101 of 102 tissues	medium to low	mixed expression	alveolar macrophage (Texel) (1.554)	none	0.659	1.039	unknown	regulation of apoptotic process (GO:0042981)	unknown	3.894	3.531	3.464	9.376	6.948	11.251	9.666	10.078	10.469	2.502	3.249	3.66	1.88	2.725	3.959	1.846	0.947	1.754	9.675	18.585	5.117	9.856	20.665	8.184	6.985	8.072	7.215	12.791	7.862	10.983	15.617	16.509	18.666
METTL21A	2310038H17Rik | AI464204 | CH73-2D23.2 | FAM119A | Fam119a | HCA557b | HSPA-KMT | RGD1311824 | fam119a | zgc:110528	ENSOARG00000018885	101118081	2:208629604-208637059:-1	protein-coding	methyltransferase like 21A	detected at high to low expression in 102 of 102 tissues	high to low	detected in all	blastocyst (BFxT) (1.580)	none	0.751	1.089	protein binding (GO:0005515) | protein-lysine N-methyltransferase activity (GO:0016279) | Hsp70 protein binding (GO:0030544) | ATPase binding (GO:0051117)	protein methylation (GO:0006479) | peptidyl-lysine methylation (GO:0018022)	unknown	10.233	13.254	12.91	11.041	16.807	17.566	15.089	16.988	15.562	7.739	8.206	8.811	7.165	10.155	6.437	6.244	4.99	4.888	13.62	17.56	6.372	6.111	10.449	5.155	5.379	3.731	6.897	11.769	6.211	10.624	11.868	11.821	13.155
TMCC3	AW488095 | C630016B22Rik | C88213 | RGD1307241 | Tmcc1 | si:dkey-183c16.4 | wu:fb81d10 | wu:fb83h01 | wu:fk68a09 | wu:fl22e07	ENSOARG00000015940	101116038	3:130669753-130842503:-1	protein-coding	transmembrane and coiled-coil domain family 3	detected at medium to low expression in 100 of 102 tissues	medium to low	mixed expression	kidney medulla (BFxT) (1.857)	none	0.744	1.232	unknown	unknown	unknown	6.114	7.232	6.311	13.024	17.81	27.852	10.257	18.221	13.069	5.306	5.302	2.305	1.378	2.243	1.743	1.255	0.676	0.58	16.602	20.245	1.604	4.555	5.393	3.223	3.177	2.121	2.871	5.822	2.431	7.548	9.367	5.4	10.344
CEP83	2600001G24Rik | 4921537D05Rik | 5730513H21Rik | CCDC41 | Ccdc41 | NPHP18 | NY-REN-58 | RGD1359593 | ccdc41	ENSOARG00000015916	101115779	3:130427975-130675880:-1	protein-coding	centrosomal protein 83	detected at medium to low expression in 102 of 102 tissues	medium to low	detected in all	blastocyst (BFxT) (1.679)	none	0.766	1.13	unknown	establishment of centrosome localization (GO:0051660) | vesicle docking (GO:0048278) | cilium assembly (GO:0042384)	centriole (GO:0005814)	8.654	9.817	8.399	14.172	7.295	6.673	8.161	10.1	8.84	8.056	7.854	12.181	6.718	4.991	13.792	9.006	12.093	9.23	10.673	10.733	7.466	5.323	6.755	6.269	4.793	5.223	4.962	8.061	3.261	7.17	14.874	8.581	15.176
ICOS	AILIM | Ailim | CCLP | CD278 | CRP-1 | CVID1 | H4 | Ly115	ENSOARG00000018331	101113567	2:204851429-204873693:+1	protein-coding	inducible T-cell costimulator	detected at high to low expression in 60 of 102 tissues	high to low	mixed expression	prescapular lymph node (Texel) (3.567)	none	0.858	5.783	protein binding (GO:0005515)	unknown	external side of plasma membrane (GO:0009897) | integral component of plasma membrane (GO:0005887)	0	0	0	0.483	0.144	0.231	0.384	0.542	1.725	0.414	0.266	0.776	0.991	1.67	0.398	0.671	0.134	0.359	4.428	15.62	0.215	3.06	1.258	1.519	5.69	1.894	1.038	3.803	9.905	1.014	10.075	31.433	14.63
MRPL42	2700009F22Rik | 2900055D03Rik | BcDNA:RE72116 | CG12921 | D10Ertd322e | DKFZP459F2016 | Dmel\CG12921 | HSPC204 | L31MT | L31mt | L42MT | MRP-L31 | MRP-L42 | MRP-S32 | MRPL31 | MRPS32 | Mrps32 | PTD007 | RPML31 | RT32 | Rpml31 | S32MT | mRpS32	ENSOARG00000015849	101114257	3:129632326-129646398:+1	protein-coding	mitochondrial ribosomal protein L42	detected at high to medium expression in 102 of 102 tissues	high to medium	detected in all	testes (BFxT) (1.342)	none	0.676	1.083	poly(A) RNA binding (GO:0044822)	unknown	mitochondrial small ribosomal subunit (GO:0005763) | plasma membrane (GO:0005886) | mitochondrion (GO:0005739)	81.406	74.203	81.837	79.306	67.078	63.875	66.25	70.928	71.486	59.275	59.153	136.33	63.449	58.205	63.125	54.87	62.063	63.773	63.842	49.694	57.313	66.321	65.051	77.067	83.726	72.299	52.324	54.857	38.288	72.735	81.707	57.75	85.599
EEA1	A430109M19Rik | B230358H09Rik | MST105 | MSTP105 | ZFYVE2 | im:7151048 | si:ch211-276p10.2 | zfyve2	ENSOARG00000015811	101114003	3:129010882-129136032:-1	protein-coding	early endosome antigen 1	detected at high to low expression in 102 of 102 tissues	high to low	detected in all, tissue enhanced (blastocyst)	blastocyst (BFxT) (2.558)	none	0.944	1.292	protein binding (GO:0005515) | 1-phosphatidylinositol binding (GO:0005545) | protein homodimerization activity (GO:0042803) | metal ion binding (GO:0046872) | GTP-dependent protein binding (GO:0030742)	endocytosis (GO:0006897) | vesicle fusion (GO:0006906)	early endosome (GO:0005769) | extracellular exosome (GO:0070062) | endosome (GO:0005768) | serine-pyruvate aminotransferase complex (GO:0005969) | cytosol (GO:0005829) | axonal spine (GO:0044308) | cytoplasmic vesicle (GO:0031410) | extrinsic component of plasma membrane (GO:0019897)	7.86	12.42	9.436	11.64	7.902	7.578	5.475	5.358	4.215	2.653	3.253	6.385	1.893	3.364	7.848	4.939	3.349	4.145	3.362	7.785	3.018	4.086	10.764	4.441	6.495	5.115	3.82	8.917	3.244	5.074	4.08	5.633	4.922
CNTN3	BIG-1 | PANG | PCS | Pang	ENSOARG00000009293	101113628	19:27107120-27401680:+1	protein-coding	contactin 3	detected at low expression in 7 of 102 tissues	low	mixed expression	cerebellum (BFxT) (3.811)	none	0.945	5.017	protein binding (GO:0005515)	unknown	unknown	3.977	14.039	5.226	1.7	2.79	1.256	0.549	0.095	0.168	0.056	0.237	0.159	0.028	0.029	0.338	0.294	0.207	0.217	0.005	0.011	0.683	0.087	0.01	0.034	0.006	0.041	0.214	0.067	0.003	0.465	0.35	0.105	0.097
PTH2R	IDH1 | PTHR2 | Pthr2 | pthr2 | zgc:123155	ENSOARG00000019075	101120988	2:209412269-209509836:+1	protein-coding	parathyroid hormone 2 receptor	detected at low expression in 5 of 102 tissues	low	mixed expression	epididymis (Texel) (3.045)	none	0.97	28.122	protein binding (GO:0005515) | G-protein coupled receptor activity (GO:0004930) | transmembrane signaling receptor activity (GO:0004888) | signal transducer activity (GO:0004871)	cell surface receptor signaling pathway (GO:0007166) | G-protein coupled receptor signaling pathway (GO:0007186) | signal transduction (GO:0007165)	integral component of membrane (GO:0016021) | membrane (GO:0016020) | plasma membrane (GO:0005886)	0.23	5.712	2.845	0.136	0.667	0.048	0.289	0.033	0.012	0.023	0.022	0.108	0.02	0.002	0	0.002	0	0	0.042	0	0.003	0.003	0	0.002	0.002	0.008	0.024	0.015	0.006	0.096	0.019	0.022	0.036
CPO	1824 | 3603 | 5339 | 6015 | AGR_L_210 | BcDNA:AT31405 | CG12349 | CG18434 | CG18435 | CG31243 | CG42457 | CG43738 | CPO | Cpo | Dmel\CG43738 | Dmel_CG31243 | Dmel_CG42457 | E(sda)N | Line N | ORE-17 | SMb20054 | cg18435 | cpoF | l(3)01432 | l(3)6015 | l(3)j4A1 | l(3)j4D4 | l(3)j7E2 | l(3)j9B3 | l(3)rJ553 | l(3)s2336	ENSOARG00000018830	101117140	2:207950239-207986081:+1	protein-coding	carboxypeptidase O	detected at high to low expression in 100 of 102 tissues	high to low	tissue enhanced (blastocyst)	blastocyst (BFxT) (2.275)	none	0.904	1.137	metallocarboxypeptidase activity (GO:0004181) | zinc ion binding (GO:0008270)	proteolysis (GO:0006508)	unknown	10.83	14.602	11.021	10.041	10.254	8.207	6.008	7.079	6.693	2.748	2.935	4.828	2.757	4.218	3.884	3.63	2.133	4.054	20.735	12.957	3.614	3.465	11.149	4.612	4.517	4.626	3.888	8.386	3.779	5.966	6.094	7.194	16.551
FZD5	5330434N09Rik | AI427138 | C2orf31 | FZ-8 | FZD8 | Frizzled-5 | Fz-5 | Fz5 | HFZ5 | Xfz5 | cFz-8 | frizzled-5 | frizzled5 | frizzled5a | fz2 | fz5 | fz8c | fzd5-A | fzd8c | mFz5 | zg02	ENSOARG00000018896	101118762	2:208759883-208761859:-1	protein-coding	frizzled class receptor 5	detected at medium to low expression in 70 of 102 tissues	medium to low	mixed expression	thyroid (Texel) (3.094)	none	0.834	2.393	Wnt-protein binding (GO:0017147) | protein binding (GO:0005515) | ubiquitin protein ligase binding (GO:0031625) | transmembrane signaling receptor activity (GO:0004888) | Wnt-activated receptor activity (GO:0042813) | protein kinase binding (GO:0019901)	cellular response to molecule of bacterial origin (GO:0071219) | Wnt signaling pathway involved in dorsal/ventral axis specification (GO:0044332) | regulation of mitophagy (GO:1903146) | embryonic camera-type eye development (GO:0031076) | anterior/posterior axis specification, embryo (GO:0008595) | Spemann organizer formation (GO:0060061) | embryonic camera-type eye morphogenesis (GO:0048596) | …	Golgi apparatus (GO:0005794) | early endosome (GO:0005769) | cell surface (GO:0009986) | membrane (GO:0016020) | plasma membrane (GO:0005886) | perinuclear region of cytoplasm (GO:0048471) | bicellular tight junction (GO:0005923)	0.173	0.385	0.414	4.656	1.064	2.577	0.547	0.618	0.657	1.351	0.794	0.73	0.594	1.408	0.326	0.442	0.164	0.332	2.023	4.3	0.264	3.881	0.722	1.407	2.08	2.248	6.263	6.574	4.261	11.454	11.944	8.358	15.95
IDH1	AI314845 | AI788952 | E030024J03Rik | F23E12.180 | F23E12_180 | HEL-216 | HEL-S-26 | IDCD | IDH | IDH-I | IDP | IDP2 | IDPC | Id-1 | Idh-1 | Idpc | NAD+ DEPENDENT ISOCITRATE DEHYDROGENASE SUBUNIT 1 | NADP-CICDH | PICD | cb876 | fm90e09 | glu3 | im:7143416 | isocitrate dehydrogenase 1 | isocitrate dehydrogenase I | wu:fm90e09	ENSOARG00000018980	443257	2:209236699-209259307:-1	protein-coding	isocitrate dehydrogenase (NADP(+)) 1, cytosolic	detected at high to low expression in 102 of 102 tissues	high to low	detected in all, tissue enriched (blastocyst)	blastocyst (BFxT) (1.982)	none	0.964	1.357	oxidoreductase activity, acting on the CH-OH group of donors, NAD or NADP as acceptor (GO:0016616) | receptor binding (GO:0005102) | isocitrate dehydrogenase activity (GO:0004448) | NAD binding (GO:0051287) | protein homodimerization activity (GO:0042803) | metal ion binding (GO:0046872) | magnesium ion binding (GO:0000287) | isocitrate dehydrogenase (NADP+) activity (GO:0004450) | oxidoreductase…	tricarboxylic acid cycle (GO:0006099) | regulation of phospholipid catabolic process (GO:0060696) | glutathione metabolic process (GO:0006749) | regulation of phospholipid biosynthetic process (GO:0071071) | isocitrate metabolic process (GO:0006102) | 2-oxoglutarate metabolic process (GO:0006103) | oxidation-reduction process (GO:0055114) | response to oxidative stress (GO:0006979)	cytosol (GO:0005829) | cytoplasm (GO:0005737) | peroxisome (GO:0005777) | mitochondrion (GO:0005739) | extracellular exosome (GO:0070062)	28.993	11.277	20.863	48.407	29.633	25.671	17.068	14.002	12.665	6.413	6.934	20.069	12.149	10.298	13.903	7.856	5.307	7.657	29.129	39.442	44.455	56.127	80.348	85.058	45.298	90.504	28.185	35.226	16.169	56.949	80.918	86.153	79.507
PTGER4	EP4 | EP4R | EP4b | PGE2R-EP4 | PTGER4b | Ptger | Ptgerep4 | ep4 | pge2r-EP4	ENSOARG00000009401	101104343	16:33690480-33707155:-1	protein-coding	prostaglandin E receptor 4	detected at high to low expression in 99 of 102 tissues	high to low	mixed expression	PBMC (BFxT) (1.999)	none	0.784	1.675	protein binding (GO:0005515) | G-protein coupled receptor activity (GO:0004930) | prostaglandin receptor activity (GO:0004955) | prostaglandin E receptor activity (GO:0004957) | signal transducer activity (GO:0004871)	negative regulation of inflammatory response (GO:0050728) | negative regulation of integrin activation (GO:0033624) | adenylate cyclase-modulating G-protein coupled receptor signaling pathway (GO:0007188) | cellular response to mechanical stimulus (GO:0071260) | positive regulation of cytokine secretion (GO:0050715) | regulation of stress fiber assembly (GO:0051492) | negative regulation of eosin…	integral component of membrane (GO:0016021)	2.981	1.346	2.099	7.201	4.365	6.48	6.681	6.525	6.64	2.096	1.393	1.938	1.127	3.165	5.9	3.382	3.659	3.841	5.894	18.512	3.973	8.969	33.471	2.689	4.251	4.365	15.126	32.33	20.532	40.297	39.288	38.824	20.751
PDZRN3	1110020C07Rik | AI429718 | AL023082 | LNX3 | SEMACAP3 | SEMCAP3 | Semcap3	ENSOARG00000009378	.	19:28339040-28399126:+1	protein-coding	PDZ domain containing ring finger 3	detected at medium to low expression in 88 of 102 tissues	medium to low	tissue enhanced (intercaruncular tissue)	intercaruncular tissue (BFxT) (2.550)	none	0.847	1.663	protein binding (GO:0005515) | ubiquitin protein ligase activity (GO:0061630) | ubiquitin-protein transferase activity (GO:0004842)	protein ubiquitination (GO:0016567) | neuromuscular junction development (GO:0007528)	neuromuscular junction (GO:0031594)	4.377	2.486	1.234	2.949	2.296	3.038	11.974	8.572	8.495	3.281	5.66	4.033	6.588	3.909	16.108	26.683	35.936	28.278	8.104	10.037	20.733	5.15	1.505	8.169	4.375	2.902	3.347	9.813	1.755	7.074	5.127	1.748	4.435
PPP4R2	BE691708 | C230060M08Rik | GXYLT2 | PP4R2 | pp4r2 | ppp4r2-B	ENSOARG00000009446	101113890	19:28672101-28723167:-1	protein-coding	protein phosphatase 4 regulatory subunit 2	detected at high to low expression in 102 of 102 tissues	high to low	detected in all, tissue enriched (blastocyst)	blastocyst (BFxT) (1.727)	none	0.92	1.056	protein phosphatase type 4 regulator activity (GO:0030362) | protein binding (GO:0005515) | protein binding, bridging (GO:0030674)	regulation of double-strand break repair via homologous recombination (GO:0010569)	nucleus (GO:0005634) | nucleoplasm (GO:0005654) | protein phosphatase 4 complex (GO:0030289)	31.932	37.187	27.914	38.018	25.755	29.442	26.667	35.083	26.786	13.458	16.411	18.937	9.366	13.837	22.817	24.095	19.494	22.435	21.175	34.361	16.866	22.918	37.236	24.243	22.354	28.256	17.583	31.174	14.783	25.216	43.653	37.377	46.368
DAB2	5730435J12Rik | AA960054 | AI957090 | D15Wsu122e | D630005B22Rik | DOC-2 | DOC2 | Doc-2 | Doc2 | doc-2 | doc2 | p96 | sb:cb778 | xdab2 | zgc:77136	ENSOARG00000009431	101104604	16:34976596-34998498:+1	protein-coding	DAB2, clathrin adaptor protein	detected at high to low expression in 100 of 102 tissues	high to low	tissue enhanced (blastocyst, BMDM LPS time course 0 hrs)	blastocyst (BFxT) (1.842)	none	0.911	1.861	protein binding (GO:0005515) | cargo receptor activity (GO:0038024) | clathrin adaptor activity (GO:0035615) | protein C-terminus binding (GO:0008022) | SMAD binding (GO:0046332)	positive regulation of proteasomal ubiquitin-dependent protein catabolic process (GO:0032436) | positive regulation of clathrin-mediated endocytosis (GO:2000370) | positive regulation of transforming growth factor beta receptor signaling pathway (GO:0030511) | negative regulation of protein localization to plasma membrane (GO:1903077) | negative regulation of transcription, DNA-templated (GO:0045…	clathrin-coated vesicle (GO:0030136) | nucleolus (GO:0005730) | plasma membrane (GO:0005886) | coated pit (GO:0005905) | extracellular exosome (GO:0070062) | intracellular membrane-bounded organelle (GO:0043231) | focal adhesion (GO:0005925) | transforming growth factor beta receptor homodimeric complex (GO:0070022)	12.269	13.007	11.059	72.056	8.698	11.975	164.428	172.786	154.707	18.627	28.32	19.644	9.934	17.09	11.566	5.62	3.098	7.577	16.977	44.674	18.117	17.471	104.63	9.826	12.798	4.137	9.285	51.348	16.081	18.337	115.02	21.713	178.433
MAP2	BA1590 | G1-397-34 | MAP-2 | MAP2A | MAP2B | MAP2C | MAP2R | MTAP2 | Mtap-2 | Mtap2 | SMb21002 | a730034c02 | map2a | map2b | map2c | repro4 | xmap2 | zgc:103474 | zgc:113974	ENSOARG00000019101	101121239	2:210230563-210374944:+1	protein-coding	microtubule associated protein 2	detected at high to low expression in 56 of 102 tissues	high to low	tissue enhanced (cerebrum, hippocampus, hypothalamus), group enriched (nervous system)	cerebellum (BFxT) (5.740)	nervous system	0.931	4.07	dystroglycan binding (GO:0002162) | protein binding (GO:0005515) | tubulin binding (GO:0015631) | microtubule binding (GO:0008017)	microtubule bundle formation (GO:0001578) | neuron projection development (GO:0031175) | dendrite morphogenesis (GO:0048813) | central nervous system neuron development (GO:0021954)	cytoskeleton (GO:0005856) | nucleolus (GO:0005730) | cytoplasm (GO:0005737) | microtubule (GO:0005874)	65.269	168.175	35.937	58.109	57.092	32.705	8.792	9.93	9.019	0.661	0.91	1.372	0.799	0.797	0.358	0.195	0.323	0.221	6.842	2.924	0.517	0.599	0.911	2.118	1.151	0.523	0.982	1.258	0.304	2.066	2.06	0.454	2.083
EGFLAM	5930412K08 | AGRINL | AGRNL | AU040377 | PIKA | Pikachurin | RGD1306592 | pikachurin	ENSOARG00000010082	101106626	16:35881990-36071226:-1	protein-coding	EGF like, fibronectin type III and laminin G domains	detected at medium to low expression in 79 of 102 tissues	medium to low	tissue enhanced (caruncle, mammary gland)	caruncle (BFxT) (3.641)	none	0.912	1.811	glycosaminoglycan binding (GO:0005539) | protein binding (GO:0005515) | calcium ion binding (GO:0005509)	extracellular matrix organization (GO:0030198) | positive regulation of cell-substrate adhesion (GO:0010811) | peptide cross-linking via chondroitin 4-sulfate glycosaminoglycan (GO:0019800)	basement membrane (GO:0005604) | proteinaceous extracellular matrix (GO:0005578) | interstitial matrix (GO:0005614)	1.483	0.654	0.302	4.959	0.944	1.218	2.366	1.806	2.668	4.549	4.87	7.137	5.355	4.182	3.998	1.997	2.771	2.912	4.66	2.758	3.008	2.041	7.776	2.871	1.097	1.088	2.801	2.516	2.157	4.481	3.128	1.475	2.522
MROH2B	4930455B06Rik | HEATR7B2 | Heatr7b2 | RGD1305413 | SPIF | c11.1-like	ENSOARG00000009007	101116864	16:33388703-33463370:+1	protein-coding	maestro heat like repeat family member 2B	detected at low expression in 2 of 102 tissues	low	mixed expression	testes (BFxT) (0.940)	none	0.969	4.049	binding (GO:0005488)	unknown	unknown	0.005	0.053	0.006	0.006	0.003	0.009	0.066	0.075	0.06	0.03	0.026	0.533	0.032	0.022	0.001	0.003	0.009	0.004	0.059	0.029	0.037	0.004	0.058	0.017	0.002	0.01	0.045	0.03	0.008	0.077	0.097	0.011	0.076
C7	A530026G17 | Gm1238	ENSOARG00000009128	101102931	16:33481056-33542035:-1	protein-coding	complement component 7	detected at high to low expression in 95 of 102 tissues	high to low	mixed expression	corpus luteum (Texel) (1.794)	none	0.757	1.849	protein binding (GO:0005515)	immune response (GO:0006955)	membrane attack complex (GO:0005579) | extracellular exosome (GO:0070062)	10.739	5.271	7.713	12.764	7.229	7.823	63.057	21.943	11.233	19.822	11.404	13.89	14.494	31.166	2.763	4.53	0.992	6.349	15.981	55.48	19.31	24.814	55.009	14.95	10.818	6.104	23.453	60.355	19.335	44.705	76.185	54.953	70.5
GPR1	si:ch73-357e20.3	ENSOARG00000019754	101116208	2:207213759-207214826:-1	protein-coding	G protein-coupled receptor 1	detected at high to low expression in 51 of 102 tissues	high to low	tissue enhanced (aortic valve, liver)	liver (Texel) (5.172)	none	0.929	4.164	protein binding (GO:0005515) | G-protein coupled receptor activity (GO:0004930) | signal transducer activity (GO:0004871)	G-protein coupled receptor signaling pathway (GO:0007186) | signal transduction (GO:0007165)	integral component of membrane (GO:0016021)	0.518	0.824	0.063	0.65	0.488	0.403	44.186	12.72	16.328	5.081	6.806	1.98	2.642	1.955	0.536	0.768	0.326	0.717	3.208	2.558	13.518	17.88	12.89	19.978	7.316	9.279	2.601	12.427	0.164	4.288	0.829	1.05	0.881
PIKFYVE	5230400C17Rik | CFD | FAB1 | HEL37 | PIP5K | PIP5K3 | Pip5k | Pip5k3 | Pipk5k3 | PipkIII | ZFYVE29 | fab1-like | p235 | pip5k3 | wu:fo93c03	ENSOARG00000019028	101120727	2:209284583-209358320:+1	protein-coding	phosphoinositide kinase, FYVE-type zinc finger containing	detected at high to low expression in 98 of 102 tissues	high to low	tissue enhanced (blastocyst)	blastocyst (BFxT) (2.779)	none	0.913	1.176	ATP binding (GO:0005524) | protein binding (GO:0005515) | metal ion binding (GO:0046872) | 1-phosphatidylinositol-4-phosphate 5-kinase activity (GO:0016308) | phosphatidylinositol phosphate kinase activity (GO:0016307) | zinc ion binding (GO:0008270)	myelin assembly (GO:0032288) | phosphatidylinositol metabolic process (GO:0046488) | retrograde transport, endosome to Golgi (GO:0042147) | protein localization to nucleus (GO:0034504) | regulation of autophagosome assembly (GO:2000785) | intracellular signal transduction (GO:0035556) | phosphatidylinositol phosphorylation (GO:0046854)	endosome membrane (GO:0010008) | vesicle membrane (GO:0012506) | early endosome membrane (GO:0031901) | intracellular (GO:0005622) | cytoplasmic vesicle (GO:0031410) | cytosol (GO:0005829) | membrane raft (GO:0045121) | perinuclear region of cytoplasm (GO:0048471) | cell-cell junction (GO:0005911)	4.579	10.055	6.606	6.174	4.781	5.05	2.695	2.186	2.269	0.85	0.961	2.908	0.911	1.684	1.762	1.255	0.475	1.272	1.481	5.876	0.772	2.064	5.46	2.453	4.796	2.02	2.026	4.16	2.243	2.445	3.154	4.564	4.389
CHD1	2 | 4930525N21Rik | AI851787 | AW555109 | CG3733 | CHD | CHD-1 | CHD-Z | CHD1 | CHD1Z | CHD2 | CHDZ | DmCHD1 | Dmel\CG3733 | GB14981 | chd1 | dCHD1 | l(2)23Cd | si:dkey-106m21.4 | wu:fc26h11 | wu:fk85d05 | zgc:173506	ENSOARG00000018212	101111801	5:95366866-95559633:-1	protein-coding	chromodomain helicase DNA binding protein 1	detected at high to low expression in 102 of 102 tissues	high to low	detected in all, tissue enhanced (blastocyst, salivary gland, thymus)	blastocyst (BFxT) (2.007)	none	0.889	1.231	ATP binding (GO:0005524) | protein binding (GO:0005515) | hydrolase activity (GO:0016787) | DNA binding (GO:0003677) | methylated histone binding (GO:0035064)	chromatin remodeling (GO:0006338) | positive regulation by host of viral transcription (GO:0043923)	nucleus (GO:0005634) | cytoplasm (GO:0005737)	5.723	13.579	9.056	12.449	5.769	6.799	7.436	9.747	7.572	3.322	3.905	7.967	2.908	4.234	6.121	4.447	2.503	4.718	7.415	12.72	2.814	5.535	12.064	5.486	6.458	5.695	4.821	10.505	4.689	6.645	10.223	11.853	12.127
RGMB	1110059F19Rik | DRAGON | dragon	ENSOARG00000018163	.	5:95304445-95320422:+1	protein-coding	repulsive guidance molecule family member b	detected at high to low expression in 102 of 102 tissues	high to low	detected in all	skin side (Texel) (1.828)	none	0.794	1.21	identical protein binding (GO:0042802)	cell adhesion (GO:0007155) | signal transduction (GO:0007165) | positive regulation of transcription, DNA-templated (GO:0045893) | BMP signaling pathway (GO:0030509)	endoplasmic reticulum-Golgi intermediate compartment (GO:0005793) | anchored component of plasma membrane (GO:0046658)	19.256	16.639	20.267	19.208	40.658	23.821	11.007	15.212	10.537	6.648	6.809	12.5	6.86	13.808	15.087	13.619	11.161	12.033	10.993	15.255	29.449	34.87	25.027	11.674	9.13	13.397	51.058	31.903	23.7	38.199	31.03	16.298	29.616
C9	ARMD15 | C9D | wu:fb60b05 | wu:fd50e04 | zgc:112272	ENSOARG00000009510	101105026	16:35014734-35075088:+1	protein-coding	complement component 9	detected at high to low expression in 21 of 102 tissues	high to low	tissue enriched (liver)	liver (Texel) (9.107)	none	0.981	1157.22	protein binding (GO:0005515)	immune response (GO:0006955)	blood microparticle (GO:0072562) | membrane attack complex (GO:0005579) | cytoplasm (GO:0005737) | plasma membrane (GO:0005886) | extracellular exosome (GO:0070062)	0.034	0.026	0	0.058	0.016	0	0.011	0	0	0	0	0.004	0	0.076	0.12	0	0	0	0.236	0.963	0.007	32.205	0.007	0.033	0.004	0.023	0.265	0	0.05	1.811	34.489	1.152	82.925
PRKAA1	AI194361 | AI450832 | AL024255 | AMPK | AMPK1 | AMPKa1 | AMPKalpha1 | C130083N04Rik | ampk | ampka1 | cb116 | im:7154392 | sb:cb130 | wu:fa94c10	ENSOARG00000009317	101103425	16:33617598-33643114:+1	protein-coding	protein kinase AMP-activated catalytic subunit alpha 1	detected at high to low expression in 102 of 102 tissues	high to low	detected in all	blastocyst (BFxT) (1.504)	none	0.734	1.013	chromatin binding (GO:0003682) | protein binding (GO:0005515) | transferase activity, transferring phosphorus-containing groups (GO:0016772) | kinase activity (GO:0016301) | protein serine/threonine kinase activity (GO:0004674) | nucleotide binding (GO:0000166) | AMP-activated protein kinase activity (GO:0004679) | ATP binding (GO:0005524) | transferase activity (GO:0016740) | protein tyrosine ki…	response to gamma radiation (GO:0010332) | lipid biosynthetic process (GO:0008610) | positive regulation of skeletal muscle tissue development (GO:0048643) | regulation of circadian rhythm (GO:0042752) | positive regulation of autophagy (GO:0010508) | response to UV (GO:0009411) | protein phosphorylation (GO:0006468) | negative regulation of lipid catabolic process (GO:0050995) | glucose homeosta…	nucleus (GO:0005634) | cytoplasm (GO:0005737) | nucleotide-activated protein kinase complex (GO:0031588)	11.951	16.672	19.128	18.85	16.187	19.881	14.249	15.864	14.141	6.729	8.464	12.398	4.557	6.96	20.136	19.382	14.39	17.317	10.501	16.527	11.725	8.01	21.083	8.144	10.359	8.284	13.035	19.896	10.79	17.127	24.517	20.088	22.798
MDH1B	1700124B08Rik | AV255588 | DYTN | RP11-95H11 | zgc:153922	ENSOARG00000018752	101105807	2:207746611-207781651:-1	protein-coding	malate dehydrogenase 1B	detected at medium to low expression in 100 of 102 tissues	medium to low	tissue enhanced (blastocyst, fallopian tube)	blastocyst (BFxT) (3.263)	none	0.913	1.184	oxidoreductase activity, acting on the CH-OH group of donors, NAD or NADP as acceptor (GO:0016616) | malate dehydrogenase activity (GO:0016615) | catalytic activity (GO:0003824)	carbohydrate metabolic process (GO:0005975) | malate metabolic process (GO:0006108) | oxidation-reduction process (GO:0055114)	unknown	4.223	7.456	4.085	4.066	4.065	3.116	2.178	2.846	2.929	1.647	1.884	2.509	1.631	1.803	1.634	1.627	0.794	1.738	3.766	4.407	1.255	1.335	4.489	2.776	1.965	2.133	1.831	3.22	1.698	2.271	2.568	2.883	2.829
SOCS2	8030460M17 | AI527257 | AW108012 | CIS2 | Cish2 | D130043N08Rik | JAB | SOCS-2 | SSI-2 | SSI2 | STATI2 | Socs-2 | cis2 | cish2 | hg | si:dkey-202b22.1 | socs-2 | ssi-2 | ssi2 | stati2	ENSOARG00000015864	101115017	3:129720516-129722508:+1	protein-coding	suppressor of cytokine signaling 2	detected at high to low expression in 99 of 102 tissues	high to low	mixed expression	blastocyst (BFxT) (1.516)	none	0.708	1.083	protein binding (GO:0005515) | JAK pathway signal transduction adaptor activity (GO:0008269) | insulin-like growth factor receptor binding (GO:0005159)	protein ubiquitination (GO:0016567) | response to estradiol (GO:0032355) | negative regulation of JAK-STAT cascade (GO:0046426) | cellular response to hormone stimulus (GO:0032870) | growth hormone receptor signaling pathway (GO:0060396) | intracellular signal transduction (GO:0035556) | regulation of cell growth (GO:0001558)	cytoplasm (GO:0005737)	26.612	18.096	29.11	19.129	19.194	17.769	40.918	48.458	43.719	8.048	10.941	36.066	12.291	32.178	11.409	9.009	6.125	8.368	13.921	25.309	17.942	22.666	19.359	16.378	13.835	15.402	9.048	23.798	9.885	21.158	45.14	27.821	35.986
FASTKD2	2810421I24Rik | KIAA0971 | RGD1307883 | si:ch211-103i6.5	ENSOARG00000018793	101116708	2:207782686-207799708:+1	protein-coding	FAST kinase domains 2	detected at high to low expression in 102 of 102 tissues	high to low	detected in all	blastocyst (BFxT) (1.521)	none	0.784	1.139	rRNA binding (GO:0019843) | protein kinase activity (GO:0004672) | poly(A) RNA binding (GO:0044822)	mitochondrial large ribosomal subunit assembly (GO:1902775) | protein phosphorylation (GO:0006468)	mitochondrial nucleoid (GO:0042645) | ribonucleoprotein granule (GO:0035770) | mitochondrion (GO:0005739)	18.921	20.656	21.133	28.254	15.786	18.26	12.595	13.938	15.966	21.338	20.357	38.093	19.884	15.105	34.862	21.786	32.629	21.845	13.221	10.643	22.545	15.21	14.742	16.352	14.377	17.117	10.537	12.567	6.664	13.124	16.969	11.342	19.102
PARD3B	1810008K04Rik | 2010002N16Rik | 2810455B10Rik | ALS2CR19 | Als2cr19 | PAR3-L | PAR3-beta | PAR3B | PAR3L | PAR3beta | als2cr19 | par3b | par3beta | par3l | par3lb | par3lc	ENSOARG00000018381	.	2:205957943-206670334:+1	protein-coding	par-3 family cell polarity regulator beta	detected at medium to low expression in 85 of 102 tissues	medium to low	tissue enriched (blastocyst)	blastocyst (BFxT) (3.789)	none	0.935	1.11	protein binding (GO:0005515)	unknown	unknown	1.181	3.689	1.017	3.967	2.601	2.138	3.402	3.388	3.467	6.251	5.061	3.253	1.924	1.599	1.303	0.706	0.616	0.642	2.663	3.956	0.914	1.256	6.217	0.843	0.761	1.028	2.151	3.443	1.626	2.917	2.784	1.815	2.836
CRADD	MRT34 | RAIDD | zgc:101717	ENSOARG00000015871	101115270	3:129820311-130009094:+1	protein-coding	CASP2 and RIPK1 domain containing adaptor with death domain	detected at medium to low expression in 102 of 102 tissues	medium to low	detected in all	blastocyst (BFxT) (1.415)	none	0.591	1.003	death domain binding (GO:0070513) | protein binding (GO:0005515) | protease binding (GO:0002020) | protein binding, bridging (GO:0030674)	positive regulation of apoptotic signaling pathway (GO:2001235) | regulation of apoptotic process (GO:0042981) | cellular response to mechanical stimulus (GO:0071260) | signal transduction (GO:0007165) | DNA damage response, signal transduction by p53 class mediator resulting in cell cycle arrest (GO:0006977) | activation of cysteine-type endopeptidase activity involved in apoptotic process (GO:0…	nucleus (GO:0005634) | cytoplasm (GO:0005737)	10.411	10.592	12.26	10.607	15.102	19.497	8.418	8.57	12.047	13.747	15.615	15.684	16.968	17.01	13.507	11.61	16.376	13.861	6.608	11.346	16.922	8.692	13.456	11.181	10.711	8.792	8.553	9.513	6.048	12.243	18.12	13.123	13.96
C2orf80	.	ENSOARG00000018973	101120472	2:209156079-209189777:-1	protein-coding	chromosome 2 open reading frame 80	detected at medium to low expression in 5 of 102 tissues	medium to low	tissue enriched (blastocyst)	blastocyst (BFxT) (3.749)	none	0.994	21.465	unknown	unknown	unknown	0.553	0.323	0.116	1.142	1.593	1.156	0	0	0	0	0	0	0	0	0.003	0	0	0	0	0	0.058	0.009	0.012	0.131	0	0.095	0	0	0	0.012	0.007	0	0.011
PLEKHG7	C11H12orf74 | C12H12orf74 | si:ch211-276p10.1 | si:dkey-196d8.2 | zgc:161981	ENSOARG00000015782	101113743	3:128960986-129004661:+1	protein-coding	pleckstrin homology and RhoGEF domain containing G7	detected at high to low expression in 73 of 102 tissues	high to low	tissue enhanced (blastocyst, fallopian tube)	blastocyst (BFxT) (5.754)	none	0.971	1.547	guanyl-nucleotide exchange factor activity (GO:0005085) | Rho guanyl-nucleotide exchange factor activity (GO:0005089)	regulation of Rho protein signal transduction (GO:0035023) | positive regulation of GTPase activity (GO:0043547) | intracellular signal transduction (GO:0035556)	intracellular (GO:0005622)	3.028	2.775	2.463	2.823	1.942	1.831	0.994	1.054	0.906	0.598	0.659	1.398	0.544	0.646	0.986	0.763	0.357	0.808	1.19	2.052	0.519	0.749	1.455	1.141	0.829	1.203	0.704	1.423	0.581	0.972	1.772	1.125	2.141
LIFR	A230075M04Rik | AW061234 | CD118 | LIF | LIF-R | SJS2 | STWS | SWS	ENSOARG00000009932	101106364	16:35802787-35863653:+1	protein-coding	leukemia inhibitory factor receptor alpha	detected at medium to low expression in 79 of 102 tissues	medium to low	mixed expression	mesenteric lymph node (Texel) (2.817)	none	0.784	1.568	leukemia inhibitory factor receptor activity (GO:0004923) | cytokine receptor activity (GO:0004896) | protein binding (GO:0005515) | ciliary neurotrophic factor receptor binding (GO:0005127) | growth factor binding (GO:0019838) | ciliary neurotrophic factor receptor activity (GO:0004897) | oncostatin-M receptor activity (GO:0004924)	response to cytokine (GO:0034097) | oncostatin-M-mediated signaling pathway (GO:0038165) | leukemia inhibitory factor signaling pathway (GO:0048861) | positive regulation of cell proliferation (GO:0008284) | ciliary neurotrophic factor-mediated signaling pathway (GO:0070120) | cytokine-mediated signaling pathway (GO:0019221)	receptor complex (GO:0043235) | membrane (GO:0016020) | extracellular exosome (GO:0070062)	1.018	5.886	0.955	3.394	1.134	1.548	1.36	1.47	1.754	2.067	2.383	3.228	2.245	2.2	3.321	2.707	3.88	3.192	7.963	9.138	0.989	1.394	5.506	1.79	1.084	4.265	3.232	2.055	0.839	2.068	1.635	0.811	1.655
PLXNC1	2510048K12Rik | AW742158 | CD232 | PLXN-C1 | Plexin-C1 | VESPR | Vespr | fb76c04 | si:dkeyp-90a8.2 | wu:fb76c04	ENSOARG00000015895	.	3:130271380-130424374:+1	protein-coding	plexin C1	detected at high to low expression in 86 of 102 tissues	high to low	tissue enhanced (BMDM LPS time course 2 hrs, BMDM LPS time course 24 hrs, MDM)	MDM (BFxT) (3.215)	none	0.909	4.075	protein binding (GO:0005515)	signal transduction (GO:0007165)	integral component of membrane (GO:0016021) | membrane (GO:0016020)	10.331	16.93	20.766	11.063	12.461	4.163	1.484	1.724	1.406	0.311	0.196	2.997	0.354	1.496	0.77	0.48	0.13	0.624	5.269	19.353	0.259	5.028	2.25	0.774	1.191	0.285	0.453	2.938	3.128	0.529	2.893	12.993	6.642
CREB1	2310001E10Rik | 3526402H21Rik | AV083133 | CREB | CREB-1 | Creb | Creb-1 | creb	ENSOARG00000018847	443118	2:208563856-208613633:+1	protein-coding	cAMP responsive element binding protein 1	detected at high to low expression in 102 of 102 tissues	high to low	detected in all, tissue enhanced (blastocyst)	blastocyst (BFxT) (2.002)	none	0.861	1.115	RNA polymerase II activating transcription factor binding (GO:0001102) | protein binding (GO:0005515) | RNA polymerase II core promoter proximal region sequence-specific DNA binding (GO:0000978) | enzyme binding (GO:0019899) | identical protein binding (GO:0042802) | sequence-specific DNA binding (GO:0043565) | RNA polymerase II distal enhancer sequence-specific DNA binding (GO:0000980) | cAMP re…	regulation of cell size (GO:0008361) | regulation of transcription, DNA-templated (GO:0006355) | positive regulation of osteoclast differentiation (GO:0045672) | positive regulation of cardiac muscle tissue development (GO:0055025) | positive regulation of multicellular organism growth (GO:0040018) | lung epithelium development (GO:0060428) | positive regulation of transcription from RNA polymera…	transcription factor complex (GO:0005667) | nucleus (GO:0005634) | nuclear chromatin (GO:0000790) | nucleoplasm (GO:0005654) | ATF4-CREB1 transcription factor complex (GO:1990589) | nuclear euchromatin (GO:0005719)	8.53	14.977	8.422	9.966	7.773	9.358	5.206	5.284	5.67	3.403	3.651	5.172	2.781	3.957	4.042	3.397	2.015	3.053	4.546	11.374	2.921	4.093	11.037	3.625	4.355	4.014	3.998	8.428	3.968	5.472	6.517	8.128	9.184
CD28	CD28RNA | MFASCD28-P | Tp44 | si:ch211-160b7.1 | tp44	ENSOARG00000018277	443480	2:204611103-204645238:+1	protein-coding	CD28 molecule	detected at high to low expression in 44 of 102 tissues	high to low	tissue enhanced (thymus)	thymus (BFxT) (5.745)	none	0.936	7.766	SH3/SH2 adaptor activity (GO:0005070) | protein binding (GO:0005515) | protein kinase binding (GO:0019901) | protease binding (GO:0002020)	positive regulation of interleukin-4 production (GO:0032753) | negative regulation of gene expression (GO:0010629) | regulatory T cell differentiation (GO:0045066) | positive regulation of mitotic nuclear division (GO:0045840) | T cell receptor signaling pathway (GO:0050852) | positive regulation of interleukin-10 production (GO:0032733) | positive regulation of transcription from RNA polymerase …	external side of plasma membrane (GO:0009897) | cell surface (GO:0009986) | immunological synapse (GO:0001772) | plasma membrane (GO:0005886) | membrane (GO:0016020)	0	0.057	0	0.493	0.097	0.931	0.245	0.202	0.592	0.17	0.086	6.403	0.286	0.909	0.355	0.586	0.072	0.602	1.437	4.67	0.172	1.491	0.628	0.208	0.754	0.149	0.209	1.29	2.027	0.144	1.717	6.292	3.308
NUDT4	4933436C10Rik | DIPP2 | DIPP2alpha | DIPP2beta | DRCF-5 | F15H18.18 | HDCMB47P | atnudt4 | dipp2 | dipp2alpha | dipp2beta | nudix hydrolase homolog 4	ENSOARG00000015830	.	3:129564071-129568073:+1	protein-coding	nudix hydrolase 4	detected at high to medium expression in 102 of 102 tissues	high to medium	detected in all, tissue enhanced (blastocyst)	blastocyst (BFxT) (1.467)	none	0.832	1.374	protein binding (GO:0005515) | hydrolase activity (GO:0016787) | diphosphoinositol-polyphosphate diphosphatase activity (GO:0008486)	metabolic process (GO:0008152)	unknown	73.406	43.411	26.989	65.529	53.272	34.088	73.126	91.298	110.338	46.23	32.122	90.616	73.09	54.259	127.027	151.692	98.3	97.335	28.877	40.418	58.59	83.822	58.846	82.677	125.792	63.222	33.324	62.028	18.487	66.51	44.276	30.733	47.528
C6	AW111623 | co6 | zgc:64073	ENSOARG00000008985	101102674	16:33267815-33338265:+1	protein-coding	complement component 6	detected at medium to low expression in 7 of 102 tissues	medium to low	tissue enriched (liver), group enriched (endocrine glands)	liver (Texel) (5.130)	endocrine glands	0.984	36.77	protein binding (GO:0005515)	positive regulation of angiogenesis (GO:0045766) | positive regulation of complement activation (GO:0045917) | positive regulation of activation of membrane attack complex (GO:0001970) | immune response (GO:0006955) | in utero embryonic development (GO:0001701)	membrane attack complex (GO:0005579) | extracellular exosome (GO:0070062)	0.064	0.405	0.115	0.026	0.021	0.086	0.205	0.123	0.133	0.024	0.024	0.005	0.017	0.016	0.007	0.003	0.007	0.011	0.836	0.113	0.074	1.952	0.043	0.008	0.002	0.012	0.078	0.016	0.005	0.505	3.25	0.08	3.994
TTC33	2410099M07Rik | 2900001O04RIK | 2900001O04Rik | AI507072 | AW538342 | OSRF | Osrf | RGD1564042 | fb38g05 | wu:fb38g05 | zgc:86619	ENSOARG00000009358	101104092	16:33653426-33674207:+1	protein-coding	tetratricopeptide repeat domain 33	detected at medium to low expression in 102 of 102 tissues	medium to low	detected in all	blastocyst (BFxT) (1.502)	none	0.708	1.111	protein binding (GO:0005515)	unknown	unknown	20.857	27.947	18.133	18.577	19.005	14.304	10.397	10.114	11.676	8.803	10.023	9.84	6.509	9.721	9.48	9.952	10.667	9.555	10.647	15.713	9.898	8.329	16.196	10.379	8.806	8.886	7.677	16.063	6.808	11.595	11.489	11.175	11.506
(GO): Gene Ontology. The expression of each gene is estimated as the average TPM (transcripts per million).
[truncated: 69 more columns]
